# Supplementary material for: Vulnerability of drug‐resistant EML4‐ALK rearranged lung cancer to transcriptional inhibition
Source: EMBO Mol Med. 2020 Jun 17;12(7):e11099. doi: 10.15252/emmm.201911099 (PMC7338803; doi:10.15252/emmm.201911099)
Supplement: Supplementary file 3 — Table EV1 [file EMMM-12-e11099-s003.xlsx]

## Sheet: Sheet1
TABLE EV1
RT-qPCR
β-Actin FW	5'-	TGACATTAAGGAGAAGCTGTGCTAC	-3'
β-Actin REV	5'-	GAGTTGAAGGTAGTTTCGTGGATG	-3'
GAPDH FW	5'-	ATGTTCGTCATGGGTGTGAA	-3'
GAPDH REV	5'-	TGTGGTCATGAGTCCTTCCA	-3'
CDK1 FW	5'-	GAGAAGGTACCTATGGAGTTGTG	-3'
CDK1 REV	5'-	CCCTTCCTCTTCACTTTCTAGTC	-3'
CDK2 FW	5'-	AGATGGACGGAGCTTGTTATC	-3'
CDK2 REV	5'-	CTTGGTCACATCCTGGAAGAA	-3'
CDK6 FW	5'-	TCACGAACAGACAGAGAAACC	-3'
CDK6 REV	5'-	CTCCAGGCTCTGGAACTTTATC	-3'
CDK9 FW	5'-	TGGGCTGTTGAGCAATGT	-3'
CDK9 REV	5'-	GATGTAGTAGAGGCCGTTAAGC	-3'
CCNB1 FW	5'-	GATGCAGAAGATGGAGCTGAT	-3'
CCNB1 REV	5'-	TCCCGACCCAGTAGGTATTT	-3'
CCNE1 FW	5'-	CGGTATATGGCGACACAAGAA	-3'
CCNE1 REV	5'-	GGTGCAACTTTGGAGGATAGA	-3'
Bim qPCR FW	5'-	CAGGCCTTCAACCACTATCTC	-3'
Bim qPCR REV	5'-	AACTCTTGGGCGATCCATATC	-3'
Mcl-1 qPCR FW	5'-	GAAAGCTGCATCGAACCATTAG	-3'
Mcl-1 qPCR REV	5'-	AGAACTCCACAAACCCATCC	-3'
Survivin qPCR FW	5'-	ACTTGGCCCAGTGTTTCTT	-3'
Survivin qPCR REV	5'-	CCTCCCAAAGTGCTGGTATT	-3'
SMAC qPCR FW	5'-	CGCAGATCAGGCCTCTATAAC	-3'
SMAC qPCR REV	5'-	CCAGCTTGGTTTCTGCTTTC	-3'
AXL_v1_FW	5'-	GTCCTCATCTTGGCTCTCTTC	-3'
AXL_v1_REV	5'-	GACTACCAGTTCACCTCTTTCC	-3'
LOX_v1_FW	5'-	TACCCAGCCGACCAAGATA	-3'
LOX_v1_REV	5'-	TGGCATCAAGCAGGTCATAG	-3'
SNAI2_refseq_FW	5'-	AACTACAGCGAACTGGACAC	-3'
SNAI2_refseq_REV	5'-	GAGGATCTCTGGTTGTGGTATG	-3'
VIM_refseq_FW	5'-	GATTCACTCCCTCTGGTTGATAC	-3'
VIM_refseq_REV	5'-	GTCATCGTGATGCTGAGAAGT	-3'
Sequencing				Ref.
ALK_TK_FW	5'-	TACAACCCCAACTACTGCTTTGCT	-3'	Choi et al., 2010
ALK_TK_REV	5'-	AGGCACTTTCTCTTCCTCTTCCAC	-3'	Choi et al., 2010
LIST OF ANTIBODIES USED IN THE STUDY
Antibody	Catalog number	Company	Dilution
ALK (D5F3®) XP® Rabbit mAb	3633	Cell Signaling	1/1,000
Anti-Axl antibody [EPR21107]	ab215205	Abcam	1/2,000
Anti-CDK1 antibody [A17]	ab18	Abcam	1/1,000
Anti-mouse IgG, HRP-linked Antibody	7076	Cell Signaling	1/10,000
Anti-p21 antibody [EPR362]	ab109520	Abcam	1/3,000
Anti-rabbit IgG, peroxidase-linked species-specific whole antibody	NA 934	Amersham	1/5,000
Anti-RNA polymerase II CTD repeat YSPTSPS (phospho S2) Abcam Rabbit	ab193468	Abcam	1/5,000
Anti-Survivin antibody [EP2880Y]	ab76424	Abcam	1/5,000
Anti-TGF beta Receptor I antibody	ab31013	Abcam	1/500
Anti-TGF beta Receptor II antibody [EPR14673]	ab184948	Abcam	1/1,000
Bim (C34C5) Rabbit mAb	2933	Cell Signaling	1/1,000
Cdk2 (78B2) Rabbit mAb	2546	Cell Signaling	1/2,000
CDK6 (D4S8S) Rabbit mAb	13331	Cell Signaling	1/500
Cdk7	sc-7344	Santa Cruz Biotechnology	1/1,000
CDK9 [EPR3119Y]	ab76320	Abcam	1/1,000
Cleaved Caspase 3 (IHC)	9661	Cell Signaling	1/200
c-Myc Antibody	9402	Cell Signaling	1/1,000
Cyclin B1 (D5C10) XP® Rabbit mAb	12231	Cell Signaling	1/2,000
Cyclin E1 (HE12) Mouse mAb	4129	Cell Signaling	1/1,000
EGFR	sc-03-G	Santa Cruz Biotechnology	1/5,000
GAPDH (14C10) Rabbit mAb	2118	Cell Signaling	1/5,000
Human Apoptosis Antibody Array - Membrane (43 Targets)	ab134001	Abcam	-
Mcl-1 (22)	sc-12756	Santa Cruz Biotechnology	1/1,000
PARP (46D11) Rabbit mAb	9532	Cell Signaling	1/1,000
p-EGFR Antibody (Tyr 1173)	sc-12351	Santa Cruz Biotechnology	1/500
Phospho-ALK (Tyr1604) Antibody	3341	Cell Signaling	1/250
Vimentin (D21H3) XP® Rabbit mAb	5741	Cell Signaling	1/1,000
α-Tubulin (11H10) Rabbit mAb	2125	Cell Signaling	1/5,000
β-Actin (C4)	sc-47778	Santa Cruz Biotechnology	1/5,000
Pol II monoclonal antibody	C15200004	Diagenode	1 μg/IP
