# Supplementary material for: Vulnerability of drug‐resistant EML4‐ALK rearranged lung cancer to transcriptional inhibition
Source: EMBO Mol Med. 2020 Jun 17;12(7):e11099. doi: 10.15252/emmm.201911099 (PMC7338803; doi:10.15252/emmm.201911099)
Supplement: Supplementary file 4 — Dataset EV1 [file EMMM-12-e11099-s004.xlsx]

## Sheet: DOWN->UP
DATASET EV1
Genes differentially expressed in CrizR1 compared to H3122 cells
Gene	baseMean	log2FoldChange	Foldchange	lfcSE	stat	pvalue	padj
S100A9	5806.63	-8.81372	-449.982	0.156568	-56.2931	0	0
CEACAM5	8966.76	-7.43885	-173.507	0.0814343	-91.3479	0	0
CMBL	458.822	-6.65972	-101.106	0.259555	-25.6582	3.42492e-145	8.73466e-144
H19	3359.63	-6.57751	-95.5054	0.0997867	-65.9157	0	0
SLITRK6	328.403	-6.46164	-88.1349	0.28392	-22.7587	1.17666e-114	2.33671e-113
ZNF83	279.618	-6.43309	-86.4077	0.300363	-21.4177	9.14033e-102	1.56975e-100
MUC5B	5098.86	-6.42421	-85.8779	0.0785691	-81.7651	0	0
ZNF320	180.164	-6.30501	-79.0671	0.346294	-18.2071	4.53213e-74	5.527e-73
S100A14	15031.8	-6.27968	-77.691	0.0448863	-139.902	0	0
QPCT	222.453	-6.12189	-69.6424	0.305123	-20.0637	1.53194e-89	2.28576e-88
TCN1	133.048	-5.8176	-56.399	0.346346	-16.7971	2.56406e-63	2.68068e-62
EPHA3	277.655	-5.77742	-54.8501	0.254393	-22.7107	3.51588e-114	6.92589e-113
CEACAM6	10072.2	-5.74757	-53.7267	0.0461908	-124.431	0	0
SLC16A14	134.493	-5.73511	-53.2649	0.339908	-16.8725	7.16602e-64	7.54438e-63
ZNF611	140.179	-5.71355	-52.4745	0.331632	-17.2286	1.62043e-66	1.77277e-65
KRT16P2	604.536	-5.46529	-44.1789	0.163468	-33.4333	4.50073e-245	2.16311e-243
CRLF1	617.178	-5.43153	-43.1573	0.159961	-33.9553	1.01929e-252	5.09934e-251
ZNF347	129.233	-5.37923	-41.6208	0.318892	-16.8685	7.66763e-64	8.06379e-63
MYT1	514.913	-5.20107	-36.7857	0.163961	-31.7213	7.89758e-221	3.25917e-219
CTD-3099C6.9	63.9652	-5.15744	-35.6899	0.39124	-13.1823	1.1095e-39	7.7788e-39
ALK	795.292	-5.13019	-35.0219	0.131133	-39.122	0	0
PTPRZ1	336.454	-5.10076	-34.3149	0.19423	-26.2615	5.28667e-152	1.40889e-150
IGSF9B	112.438	-5.09531	-34.1855	0.316939	-16.0766	3.72156e-58	3.63623e-57
IGFL1	97.8647	-5.07148	-33.6255	0.33073	-15.3342	4.51586e-53	4.05763e-52
ECM1	2618.6	-5.05815	-33.3163	0.0723291	-69.9325	0	0
ZNF90	118.156	-5.05162	-33.1657	0.304461	-16.592	7.96509e-62	8.16161e-61
PTGS2	1558.93	-5.03901	-32.877	0.0918115	-54.8843	0	0
ST6GALNAC1	512.02	-5.03513	-32.7888	0.156639	-32.1447	1.04608e-226	4.55733e-225
MUC5AC	1331.95	-4.96081	-31.1424	0.0967807	-51.2583	0	0
RP11-304L19.1	169.592	-4.68144	-25.6598	0.238966	-19.5904	1.86819e-85	2.66353e-84
TNS4	914.359	-4.67486	-25.543	0.109201	-42.8097	0	0
VSNL1	887.09	-4.66557	-25.3791	0.10917	-42.7369	0	0
AQP3	18216.8	-4.65437	-25.1829	0.0267667	-173.887	0	0
GGT6	58.4686	-4.61902	-24.5734	0.364538	-12.6709	8.57394e-37	5.66413e-36
CHGB	286.885	-4.60312	-24.304	0.183982	-25.0195	3.75522e-138	9.06862e-137
EVC2	57.7014	-4.58793	-24.0495	0.365653	-12.5472	4.11601e-36	2.67131e-35
S100A16	32982.5	-4.49339	-22.524	0.0207318	-216.739	0	0
GLB1L2	711.054	-4.4917	-22.4976	0.11663	-38.5124	0	0
MSLN	113.053	-4.48026	-22.32	0.275465	-16.2643	1.76778e-59	1.76067e-58
CLCA2	86.9007	-4.38583	-20.9058	0.297976	-14.7187	4.88626e-49	4.13216e-48
ABCA12	1461.32	-4.37678	-20.775	0.0798382	-54.8206	0	0
HSPA1A	140.962	-4.36654	-20.6282	0.242391	-18.0144	1.50084e-72	1.79669e-71
KRT78	371.048	-4.3178	-19.9428	0.153795	-28.075	1.97681e-173	6.04194e-172
LINC00342	4025.23	-4.28373	-19.4774	0.0485968	-88.1484	0	0
BPIFB1	332.905	-4.196	-18.3282	0.158406	-26.4888	1.30336e-154	3.54097e-153
PLAT	2706.09	-4.18481	-18.1867	0.056548	-74.0046	0	0
ZNF493	65.0136	-4.05742	-16.6496	0.3175	-12.7793	2.14032e-37	1.43331e-36
ABCA13	233.898	-4.02904	-16.3254	0.177785	-22.6625	1.05118e-113	2.05826e-112
GABBR2	981.861	-3.95564	-15.5155	0.089121	-44.385	0	0
TLL2	298.101	-3.94218	-15.3714	0.155304	-25.3836	3.82265e-142	9.57424e-141
CDH5	81.9216	-3.94	-15.3482	0.278639	-14.1402	2.14761e-45	1.6878e-44
CYP2B7P	130.796	-3.92386	-15.1775	0.22702	-17.2842	6.18344e-67	6.79518e-66
KRT6A	698.05	-3.92185	-15.1564	0.102534	-38.2494	0	0
CXCL1	229.258	-3.91868	-15.1231	0.1762	-22.24	1.41063e-109	2.65577e-108
AFF2	337.659	-3.87744	-14.6969	0.143449	-27.0301	6.54668e-161	1.84524e-159
COL8A1	587.628	-3.84872	-14.4072	0.110526	-34.8219	1.13407e-265	6.06105e-264
PREX2	664.043	-3.84162	-14.3365	0.103299	-37.1893	1.01487e-302	6.03402e-301
CXCL17	38.6786	-3.77671	-13.7057	0.364738	-10.3546	3.98972e-25	1.99803e-24
SLC44A4	214.906	-3.77406	-13.6806	0.175094	-21.5545	4.80248e-103	8.39511e-102
SEMA4A	235.607	-3.75842	-13.5331	0.168907	-22.2514	1.09324e-109	2.06219e-108
NECTIN1	6389.21	-3.74818	-13.4374	0.0344554	-108.783	0	0
FAM86DP	76.1346	-3.74662	-13.4228	0.279704	-13.3949	6.47212e-41	4.64591e-40
RAD51AP2	44.326	-3.72088	-13.1855	0.34328	-10.8392	2.24375e-27	1.19266e-26
SHISA2	144.354	-3.70576	-13.0481	0.206035	-17.9861	2.50452e-72	2.98725e-71
NEU4	21.1773	-3.6476	-12.5324	0.439732	-8.29505	1.08542e-16	4.23368e-16
PRODH	392.415	-3.60926	-12.2038	0.126221	-28.5947	7.8267e-180	2.48133e-178
BPIFA2	46.694	-3.59161	-12.0554	0.329656	-10.895	1.21738e-27	6.51347e-27
EDNRA	1025.5	-3.59032	-12.0447	0.0790172	-45.4372	0	0
CDH6	1301.07	-3.57701	-11.934	0.0718264	-49.8008	0	0
TLX1	38.0354	-3.57433	-11.9119	0.356239	-10.0335	1.08572e-23	5.23228e-23
RP11-588K22.2	50.2904	-3.5619	-11.8097	0.319634	-11.1437	7.6851e-29	4.23818e-28
TMEM178B	144.985	-3.55356	-11.7417	0.202653	-17.5352	7.71112e-69	8.6988e-68
TRIB2	1263.7	-3.5344	-11.5867	0.0704921	-50.139	0	0
FOXQ1	47.764	-3.52312	-11.4965	0.331004	-10.6437	1.86489e-26	9.70962e-26
MIR9-3HG	62.189	-3.52066	-11.4769	0.291639	-12.072	1.48502e-33	9.18092e-33
ITGB4	10105.3	-3.52051	-11.4757	0.027065	-130.076	0	0
RASD1	407.279	-3.51871	-11.4614	0.123584	-28.4721	2.59512e-178	8.13513e-177
DUSP6	8567.22	-3.48638	-11.2074	0.0288111	-121.008	0	0
PLXNA2	787.733	-3.48296	-11.1809	0.0878319	-39.6549	0	0
MUC2	113.62	-3.48142	-11.1689	0.224584	-15.5017	3.37998e-54	3.09966e-53
CCDC160	103.215	-3.4786	-11.1471	0.231903	-15.0002	7.31835e-51	6.34549e-50
RGS17	2228.1	-3.47235	-11.0989	0.0544671	-63.7513	0	0
SP8	116.922	-3.42011	-10.7042	0.21972	-15.5658	1.24314e-54	1.14866e-53
COL21A1	52.3125	-3.41291	-10.6509	0.308562	-11.0607	1.94575e-28	1.06137e-27
PRSS21	70.1659	-3.40156	-10.5675	0.270056	-12.5957	2.22848e-36	1.45595e-35
EPHB1	107.539	-3.3404	-10.1289	0.223112	-14.9719	1.12136e-50	9.69282e-50
CHST1	213.378	-3.31851	-9.97633	0.160397	-20.6893	4.32378e-95	6.8818e-94
AATBC	93.865	-3.30077	-9.85442	0.232237	-14.2129	7.61643e-46	6.03178e-45
ADAM19	567.353	-3.27088	-9.65236	0.0999104	-32.7382	4.47633e-235	2.04583e-233
KRT13	154.911	-3.26691	-9.62585	0.183586	-17.795	7.72314e-71	9.00848e-70
GUCY1A3	187.777	-3.26093	-9.58597	0.169655	-19.2209	2.47592e-82	3.36329e-81
MMP11	52.74	-3.23201	-9.39573	0.296072	-10.9163	9.63635e-28	5.16288e-27
GRIK2	205.271	-3.22437	-9.34611	0.160522	-20.0867	9.64401e-90	1.44446e-88
C9orf152	246.306	-3.22041	-9.32054	0.148369	-21.7054	1.82335e-104	3.23359e-103
CXCL8	449.846	-3.20569	-9.22591	0.108964	-29.4197	3.07814e-190	1.03992e-188
PADI2	191.124	-3.20391	-9.21454	0.168649	-18.9976	1.78665e-80	2.36619e-79
TMEM108	198.336	-3.2018	-9.20109	0.162861	-19.6597	4.77241e-86	6.87431e-85
FAT2	780.168	-3.1872	-9.10842	0.0844956	-37.7203	0	0
NR2F1-AS1	187.266	-3.17038	-9.00284	0.169226	-18.7346	2.58689e-78	3.32253e-77
GJB4	29.0919	-3.16551	-8.97247	0.372651	-8.49457	1.9867e-17	7.96513e-17
NR2F1	522.387	-3.15547	-8.91028	0.10068	-31.3417	1.26125e-215	5.0974e-214
SOX11	2009.81	-3.15178	-8.88749	0.0524579	-60.082	0	0
ST6GALNAC2	187.599	-3.14686	-8.85728	0.163912	-19.1985	3.80691e-82	5.16773e-81
PADI4	137.334	-3.14204	-8.82773	0.192803	-16.2967	1.0422e-59	1.04119e-58
FKBP10	614.369	-3.12995	-8.75405	0.0927	-33.7643	6.59257e-250	3.24829e-248
ADGRE2	246.139	-3.12656	-8.7335	0.3173	-9.85364	6.61068e-23	3.1107e-22
SPRY1	760.336	-3.12051	-8.69697	0.086317	-36.1518	3.48573e-286	1.99954e-284
ANKRD35	107.385	-3.11717	-8.67685	0.212575	-14.6638	1.09877e-48	9.24829e-48
B4GALNT4	556.022	-3.10187	-8.58533	0.0965912	-32.1134	2.86425e-226	1.2423e-224
SMOC1	425.391	-3.08694	-8.49695	0.109957	-28.0742	2.02529e-173	6.18045e-172
KCNN4	1390.01	-3.08594	-8.49105	0.0624433	-49.42	0	0
CTSC	5012.54	-3.08172	-8.46624	0.0341818	-90.1567	0	0
OLFM2	279.081	-3.07357	-8.41857	0.136009	-22.5983	4.49968e-113	8.74064e-112
PADI1	203.778	-3.07169	-8.40756	0.155675	-19.7315	1.15791e-86	1.68026e-85
HAS3	274.938	-3.0712	-8.4047	0.134729	-22.7954	5.09448e-115	1.0148e-113
SPDEF	467.884	-3.06976	-8.39636	0.104626	-29.3403	3.17519e-189	1.06535e-187
SLC16A9	440.227	-3.06909	-8.39244	0.110095	-27.8767	5.11505e-171	1.5299e-169
PCP4L1	353.876	-3.06222	-8.35257	0.124689	-24.559	3.47032e-133	8.043e-132
ZPLD1	75.7894	-3.05068	-8.28605	0.246782	-12.3619	4.20268e-35	2.66825e-34
ADGRF5P2	53.7048	-3.02665	-8.14917	0.440168	-6.87613	6.14987e-12	1.98086e-11
TMEM88B	19.0841	-3.01887	-8.10534	0.417976	-7.2226	5.10026e-13	1.72367e-12
ITGA10	112.201	-3.01158	-8.06446	0.215512	-13.9741	2.24367e-44	1.72789e-43
AC005592.1	20.0912	-3.00649	-8.03608	0.407906	-7.37055	1.69931e-13	5.84288e-13
APCDD1	40.9177	-3.0044	-8.02446	0.316101	-9.50459	2.00845e-21	9.10058e-21
RIMS1	64.0797	-2.99343	-7.96366	0.263524	-11.3592	6.67259e-30	3.78436e-29
TFF3	19.1267	-2.93795	-7.6632	0.411959	-7.13164	9.91782e-13	3.3078e-12
IGFBP4	3255.85	-2.89767	-7.4522	0.0401658	-72.1426	0	0
MFSD7	41.2851	-2.88692	-7.39691	0.312467	-9.23912	2.48535e-20	1.09842e-19
CHI3L1	24.8703	-2.88553	-7.38978	0.37504	-7.69394	1.42677e-14	5.11624e-14
KRT4	1644.03	-2.87266	-7.32415	0.0550766	-52.1576	0	0
GJB5	93.6448	-2.86888	-7.30496	0.218417	-13.1349	2.07841e-39	1.44785e-38
ANKRD36C	1583.72	-2.86116	-7.26598	0.0571124	-50.0969	0	0
RUNX3	19.343	-2.86063	-7.26333	0.40821	-7.00775	2.42188e-12	7.93807e-12
GABRD	11.6974	-2.85836	-7.25188	0.466581	-6.12618	9.00158e-10	2.6113e-09
FBN1	285.144	-2.85612	-7.24063	0.134279	-21.2699	2.15589e-100	3.66071e-99
XYLT1	133.631	-2.83763	-7.14842	0.184443	-15.3848	2.06949e-53	1.87067e-52
CRISP3	126.268	-2.82914	-7.10651	0.188056	-15.0442	3.77116e-51	3.28294e-50
LY6D	390.698	-2.82689	-7.09543	0.110669	-25.5436	6.46521e-144	1.63393e-142
PCDHB7	167.781	-2.81238	-7.02443	0.163786	-17.1711	4.36862e-66	4.75541e-65
HOXB5	60.6078	-2.8116	-7.0206	0.262175	-10.7241	7.84194e-27	4.1136e-26
FLRT3	40.1812	-2.80171	-6.97269	0.312781	-8.95743	3.3233e-19	1.41875e-18
ZFP14	274.179	-2.77526	-6.84602	0.129406	-21.4461	4.96288e-102	8.56075e-101
PHACTR3	266.571	-2.77502	-6.84486	0.135465	-20.4852	2.91994e-93	4.5295e-92
RIMKLA	145.947	-2.76509	-6.79789	0.173966	-15.8944	6.93201e-57	6.62095e-56
LGR6	98.8717	-2.76158	-6.78139	0.209922	-13.1553	1.58738e-39	1.10777e-38
ZNF750	249.998	-2.74652	-6.71094	0.139253	-19.7232	1.36437e-86	1.97839e-85
TFF1	236.227	-2.73376	-6.65189	0.139258	-19.6309	8.41635e-86	1.20521e-84
VSIG1	306.149	-2.73278	-6.64737	0.123522	-22.1238	1.86387e-108	3.45913e-107
RP11-523H20.3	28.6456	-2.73055	-6.63711	0.350848	-7.78274	7.09728e-15	2.58048e-14
ENG	44.5436	-2.72976	-6.63346	0.298513	-9.14455	5.98804e-20	2.61397e-19
IGFL4	17.6946	-2.72751	-6.62311	0.42699	-6.38777	1.68327e-10	5.0703e-10
EPHA4	263.932	-2.72011	-6.58923	0.14061	-19.3451	2.2437e-83	3.10829e-82
SBK1	403.495	-2.71737	-6.57672	0.106126	-25.6052	1.33501e-144	3.38705e-143
SLC5A1	99.8711	-2.71628	-6.57175	0.205174	-13.2389	5.23002e-40	3.68134e-39
PLA2G4A	1562.19	-2.71595	-6.57027	0.0556134	-48.8363	0	0
ADGRF5	6594.84	-2.71345	-6.5589	0.0294667	-92.0855	0	0
MFSD2A	480.724	-2.70563	-6.52341	0.103675	-26.0973	3.911e-150	1.02965e-148
ST3GAL1	462.144	-2.70393	-6.51575	0.0992922	-27.2321	2.71138e-163	7.76533e-162
THBD	2518.32	-2.69762	-6.48732	0.0438518	-61.5168	0	0
LA16c-380H5.3	37.5149	-2.69471	-6.47424	0.313111	-8.60624	7.5494e-18	3.07333e-17
PPP1R1B	91.7036	-2.68289	-6.4214	0.212743	-12.611	1.83745e-36	1.2041e-35
MEX3A	741.139	-2.67734	-6.39677	0.08524	-31.4095	1.50168e-216	6.10693e-215
CYP4F26P	64.4932	-2.67568	-6.38939	0.260766	-10.2609	1.05769e-24	5.24316e-24
RP11-766N7.3	18.1469	-2.66401	-6.33792	0.406068	-6.56051	5.36252e-11	1.65792e-10
MCF2	29.0277	-2.64446	-6.25261	0.347191	-7.61673	2.6019e-14	9.24706e-14
PDGFC	799.357	-2.62732	-6.17877	0.0775097	-33.8967	7.46295e-252	3.70515e-250
C2CD4A	38.6477	-2.62158	-6.15425	0.30706	-8.53768	1.36945e-17	5.51869e-17
TMEM59L	210.833	-2.62086	-6.15116	0.143788	-18.2273	3.13455e-74	3.83218e-73
SLC4A11	1625.17	-2.61857	-6.1414	0.0529115	-49.4895	0	0
GCNT3	1133.19	-2.61523	-6.12723	0.0661178	-39.5542	0	0
ADIRF	533.553	-2.61064	-6.10773	0.0931856	-28.0154	1.05351e-172	3.19995e-171
LCP1	942.615	-2.6021	-6.07171	0.0702449	-37.0433	2.30247e-300	1.35659e-298
LFNG	1478.54	-2.58906	-6.01705	0.0554729	-46.6724	0	0
SPRY4	1054.71	-2.58325	-5.99287	0.0656038	-39.3765	0	0
SPTSSB	530.721	-2.57971	-5.9782	0.0906522	-28.4572	3.96719e-178	1.24163e-176
ANKRD65	720.769	-2.56267	-5.90799	0.0794293	-32.2635	2.27581e-228	1.0049e-226
LRRC34	45.1695	-2.56167	-5.9039	0.289437	-8.85051	8.71164e-19	3.66627e-18
CATSPERB	89.0472	-2.55208	-5.86481	0.213337	-11.9627	5.57114e-33	3.38123e-32
TMPRSS4	1214.59	-2.55188	-5.86399	0.0602116	-42.3819	0	0
COLCA1	71.11	-2.5481	-5.84862	0.235637	-10.8136	2.96681e-27	1.57231e-26
KDR	30.4958	-2.54292	-5.82766	0.349636	-7.27303	3.51508e-13	1.19559e-12
GRM4	30.4733	-2.53605	-5.8	0.336663	-7.53292	4.96175e-14	1.73812e-13
C1RL-AS1	88.6979	-2.53461	-5.79422	0.22076	-11.4813	1.63801e-30	9.40724e-30
FMO5	265.531	-2.52585	-5.75911	0.126643	-19.9446	1.66888e-88	2.46191e-87
XKRX	71.9884	-2.52499	-5.75569	0.2349	-10.7492	5.97771e-27	3.14666e-26
KRT17P4	20.1149	-2.52102	-5.73986	0.388615	-6.48718	8.74568e-11	2.67554e-10
PLCB1	1075.38	-2.51411	-5.71244	0.0636832	-39.4783	0	0
RERG	32.2887	-2.51248	-5.70602	0.326608	-7.69267	1.44096e-14	5.16616e-14
KIAA1024	86.9739	-2.50497	-5.67638	0.212897	-11.7661	5.83495e-32	3.45557e-31
S100A2	2169.23	-2.50317	-5.6693	0.0459954	-54.4222	0	0
KIAA1644	89.847	-2.5009	-5.66038	0.212735	-11.7559	6.58501e-32	3.89623e-31
ERN2	111.418	-2.49935	-5.65431	0.193825	-12.8949	4.81043e-38	3.26612e-37
VWF	66.3403	-2.49021	-5.61858	0.240649	-10.3479	4.27952e-25	2.14041e-24
AL450992.2	305.839	-2.48206	-5.58696	0.121576	-20.4157	1.21402e-92	1.8684e-91
GAS7	19.2998	-2.4811	-5.58322	0.396788	-6.25295	4.02764e-10	1.19154e-09
SUSD4	381.698	-2.47862	-5.57366	0.10588	-23.4098	3.39231e-121	7.21271e-120
CGREF1	134.766	-2.47828	-5.57232	0.174292	-14.2191	6.97431e-46	5.53447e-45
DEGS2	20.2675	-2.47003	-5.54054	0.38555	-6.4065	1.48894e-10	4.49809e-10
CRIP2	2733.35	-2.46989	-5.54001	0.0416552	-59.2936	0	0
CAPN12	220.165	-2.46761	-5.53127	0.137594	-17.934	6.39515e-72	7.59075e-71
PROX1-AS1	35.882	-2.46335	-5.51496	0.314224	-7.83946	4.52494e-15	1.65537e-14
GPCPD1	2311.31	-2.46246	-5.51157	0.0456338	-53.9614	0	0
SCN4A	15.7954	-2.45728	-5.4918	0.415531	-5.91358	3.34743e-09	9.41875e-09
PLXNB3	1130.39	-2.45604	-5.48709	0.0632482	-38.8318	0	0
ECEL1	115.693	-2.45486	-5.4826	0.189803	-12.9337	2.90501e-38	1.98272e-37
WBSCR17	17.6573	-2.4536	-5.47781	0.404143	-6.07112	1.27024e-09	3.65346e-09
TAS1R3	63.0094	-2.44165	-5.43262	0.249426	-9.78908	1.25433e-22	5.85864e-22
SLCO5A1	75.3767	-2.42898	-5.38513	0.225636	-10.765	5.03386e-27	2.65482e-26
ISM1	211.951	-2.42883	-5.38455	0.14053	-17.2834	6.27659e-67	6.89367e-66
SCNN1A	9600.99	-2.41887	-5.34753	0.0236744	-102.173	0	0
FAM46C	374.776	-2.41763	-5.34291	0.111425	-21.6974	2.16954e-104	3.84058e-103
PCDHB13	60.9436	-2.40286	-5.28852	0.254068	-9.45755	3.15247e-21	1.42316e-20
RP11-380J14.1	13.1985	-2.40187	-5.28487	0.435375	-5.51678	3.45268e-08	9.21012e-08
PLXNB1	2322.63	-2.39379	-5.25536	0.0433952	-55.1625	0	0
CHRNA4	16.2493	-2.37552	-5.18925	0.418773	-5.67259	1.40656e-08	3.83306e-08
PKD1L1	85.3099	-2.37238	-5.17796	0.210122	-11.2905	1.46182e-29	8.2263e-29
SLC16A5	222.858	-2.37156	-5.175	0.137745	-17.217	1.9796e-66	2.16208e-65
SDC1	19130.7	-2.37005	-5.16959	0.0178698	-132.629	0	0
LRFN3	333.271	-2.3673	-5.15975	0.11306	-20.9384	2.395e-97	3.94017e-96
KLF3-AS1	25.7117	-2.36448	-5.14969	0.349778	-6.75997	1.38025e-11	4.36947e-11
SULF1	144.409	-2.36404	-5.14811	0.165159	-14.3137	1.79586e-46	1.44148e-45
CADM2	76.105	-2.36403	-5.14808	0.224132	-10.5475	5.21648e-26	2.67961e-25
CMAHP	19.5461	-2.3612	-5.13798	0.387296	-6.09664	1.08322e-09	3.12797e-09
B3GNT8	17.0125	-2.35774	-5.12567	0.406436	-5.80101	6.59149e-09	1.8307e-08
FAM83F	495.03	-2.3524	-5.10673	0.0919049	-25.596	1.68894e-144	4.27944e-143
DEPTOR	113.417	-2.34542	-5.08207	0.183424	-12.7869	1.94095e-37	1.30068e-36
ATP6V1B1	16.5109	-2.34458	-5.07911	0.406387	-5.76932	7.95923e-09	2.19747e-08
DNAH17	61.599	-2.33918	-5.06014	0.242588	-9.6426	5.28345e-22	2.43233e-21
SLC43A2	268.591	-2.3291	-5.02491	0.133108	-17.4978	1.48863e-68	1.67544e-67
PKDCC	92.2278	-2.31945	-4.99142	0.202538	-11.4519	2.29924e-30	1.31815e-29
HOPX	79.7826	-2.31742	-4.98441	0.217329	-10.6632	1.51313e-26	7.89708e-26
RNF217-AS1	41.4889	-2.31565	-4.9783	0.289553	-7.99733	1.27145e-15	4.76089e-15
CYP2T1P	37.2115	-2.31554	-4.97792	0.301747	-7.6738	1.66975e-14	5.96785e-14
ZBTB7C	292.547	-2.30831	-4.95304	0.117451	-19.6535	5.39569e-86	7.76067e-85
RP11-59N23.1	66.6669	-2.30558	-4.94365	0.234488	-9.83238	8.16629e-23	3.83163e-22
RPS6KL1	176.365	-2.3026	-4.93348	0.150637	-15.2858	9.50924e-53	8.51695e-52
JAG1	1402.89	-2.29904	-4.92131	0.0557397	-41.246	0	0
LARGE2	666.551	-2.28435	-4.87144	0.0788594	-28.9673	1.69755e-184	5.48857e-183
RGS17P1	65.9439	-2.28305	-4.86705	0.235096	-9.71114	2.70284e-22	1.25225e-21
IGFBP5	38.9045	-2.28047	-4.85837	0.297103	-7.67569	1.64534e-14	5.88491e-14
MCTP1	453.24	-2.27343	-4.83471	0.0940967	-24.1605	5.78538e-129	1.30679e-127
PARK2	37.4107	-2.26268	-4.79883	0.299376	-7.558	4.0932e-14	1.44109e-13
FAM20A	269.666	-2.24697	-4.74686	0.120255	-18.6851	6.54471e-78	8.34557e-77
LTBP2	796.655	-2.24372	-4.73615	0.0710375	-31.585	5.93826e-219	2.4403e-217
PACERR	10.9247	-2.23877	-4.71995	0.450268	-4.97209	6.62333e-07	1.64645e-06
AP000439.3	44.175	-2.23229	-4.69878	0.285534	-7.81794	5.36962e-15	1.96071e-14
BCL11B	286.533	-2.23131	-4.6956	0.118325	-18.8576	2.54753e-79	3.31994e-78
S100A13	5367.61	-2.22895	-4.68793	0.0302666	-73.6438	0	0
GLRB	186.136	-2.22176	-4.66464	0.142382	-15.6042	6.81277e-55	6.31885e-54
GPC3	92.2339	-2.21808	-4.65272	0.199848	-11.0988	1.27083e-28	6.96712e-28
RP11-713M15.2	12.4166	-2.21061	-4.6287	0.437881	-5.04842	4.45484e-07	1.11992e-06
S100A4	350.111	-2.20116	-4.5985	0.110239	-19.9672	1.06179e-88	1.56753e-87
IGFBP7	127.394	-2.20101	-4.59802	0.172473	-12.7615	2.69099e-37	1.79653e-36
LA16c-380H5.1	19.2273	-2.2002	-4.59544	0.383996	-5.72975	1.00581e-08	2.76135e-08
FN1	15964.3	-2.19897	-4.59152	0.0196328	-112.005	0	0
SLC7A8	134.598	-2.19891	-4.59132	0.17354	-12.6709	8.57064e-37	5.66386e-36
GRM5	34.8374	-2.19768	-4.58739	0.305878	-7.18481	6.7299e-13	2.26386e-12
S100A6	47651	-2.19698	-4.58519	0.0158726	-138.414	0	0
AC006262.6	13.017	-2.1945	-4.57731	0.43844	-5.00525	5.57896e-07	1.39356e-06
SOX2	1688.45	-2.19128	-4.5671	0.0493449	-44.4074	0	0
RCN3	89.0781	-2.18897	-4.55981	0.203185	-10.7733	4.60282e-27	2.4288e-26
LMO3	57.5122	-2.18619	-4.55102	0.245218	-8.9153	4.86508e-19	2.06389e-18
SEMA3F	4626.26	-2.18419	-4.54471	0.0315414	-69.2484	0	0
PALD1	82.0913	-2.17959	-4.53025	0.219053	-9.95008	2.51972e-23	1.20245e-22
RP11-1275H24.1	38.2496	-2.17752	-4.52376	0.290922	-7.4849	7.15999e-14	2.49255e-13
IGFBP2	2569.76	-2.17557	-4.51765	0.0410095	-53.0504	0	0
ENTPD3	369.456	-2.17526	-4.51667	0.110369	-19.709	1.80676e-86	2.61599e-85
AXIN2	27.1372	-2.16884	-4.4966	0.338033	-6.41604	1.39864e-10	4.23184e-10
PLEKHO1	439.94	-2.16796	-4.49387	0.0957134	-22.6505	1.37804e-113	2.69289e-112
MAML3	236.235	-2.16275	-4.47768	0.126985	-17.0316	4.7875e-65	5.11739e-64
GABRB2	45.6873	-2.16041	-4.47041	0.275028	-7.85521	3.99106e-15	1.46389e-14
LRRC4	152.871	-2.15992	-4.46892	0.157399	-13.7226	7.43034e-43	5.5645e-42
TRPM4	777.751	-2.15938	-4.46723	0.0708342	-30.485	4.12039e-204	1.54109e-202
UNC5CL	91.7811	-2.15374	-4.44979	0.201478	-10.6897	1.13764e-26	5.95487e-26
VPS37D	15.5375	-2.15273	-4.44669	0.418156	-5.14816	2.63057e-07	6.70008e-07
GSTA4	121.891	-2.14782	-4.43159	0.178011	-12.0657	1.60344e-33	9.90052e-33
CLDN1	2650.97	-2.14772	-4.43128	0.0411945	-52.1361	0	0
THBS1	5861.05	-2.13859	-4.40332	0.029505	-72.4825	0	0
PARM1	2262.91	-2.13851	-4.40306	0.0427418	-50.0332	0	0
NMB	249.443	-2.13673	-4.39765	0.125392	-17.0404	4.11852e-65	4.40955e-64
GPC2	52.2532	-2.13412	-4.3897	0.259279	-8.23098	1.85695e-16	7.17294e-16
AQP7	12.0249	-2.13137	-4.38135	0.439931	-4.8448	1.26741e-06	3.09742e-06
PRR36	299.529	-2.13063	-4.3791	0.117556	-18.1243	2.04756e-73	2.4831e-72
PODXL2	522.876	-2.12173	-4.35217	0.0871425	-24.3479	6.10646e-131	1.39543e-129
PITPNC1	680.043	-2.1139	-4.32859	0.0759549	-27.831	1.83112e-170	5.45183e-169
RP3-342P20.2	20.6966	-2.11302	-4.32597	0.368762	-5.73004	1.00407e-08	2.75735e-08
DOCK4	559.807	-2.11059	-4.31868	0.0844015	-25.0065	5.19128e-138	1.24904e-136
ANKDD1B	37.3008	-2.10588	-4.30462	0.298802	-7.04775	1.81833e-12	5.98896e-12
GLB1L3	67.7756	-2.10523	-4.30267	0.508224	-4.14233	3.43788e-05	7.55006e-05
PCDHB17P	156.186	-2.10232	-4.29399	0.152586	-13.7779	3.46116e-43	2.60901e-42
RAPGEFL1	121.548	-2.09817	-4.28167	0.175449	-11.9589	5.83322e-33	3.5381e-32
MMP14	824.4	-2.09739	-4.27933	0.069641	-30.1171	2.89127e-199	1.05123e-197
NFKBIZ	2753.03	-2.09681	-4.27761	0.0395405	-53.0293	0	0
RP11-1217F2.1	37.9044	-2.09423	-4.26997	0.293704	-7.13039	1.00085e-12	3.33634e-12
IPCEF1	278.199	-2.09403	-4.2694	0.116342	-17.999	1.98416e-72	2.37093e-71
TENM4	136.704	-2.08824	-4.25229	0.165308	-12.6325	1.39845e-36	9.18571e-36
MUC1	4186.87	-2.07687	-4.2189	0.0339337	-61.2037	0	0
NOG	22.7692	-2.06585	-4.1868	0.353609	-5.84218	5.15217e-09	1.43666e-08
SLC24A3	8.00012	-2.05859	-4.1658	0.476522	-4.32004	1.56002e-05	3.52985e-05
SNORD104	92.3677	-2.05835	-4.1651	0.197234	-10.4361	1.69622e-25	8.60917e-25
B3GAT1	10.5593	-2.05584	-4.15785	0.449178	-4.57689	4.71938e-06	1.1121e-05
EPHA1	978.917	-2.04469	-4.12585	0.0626366	-32.6437	9.84215e-234	4.47726e-232
IL20RA	93.2215	-2.04267	-4.12007	0.198802	-10.2749	9.14513e-25	4.538e-24
CTSH	716.453	-2.03939	-4.11073	0.0749858	-27.1971	7.03367e-163	2.00855e-161
RGS16	48.3682	-2.03832	-4.10768	0.267186	-7.62885	2.36863e-14	8.42721e-14
CFAP74	11.5134	-2.03767	-4.10581	0.444681	-4.58231	4.59861e-06	1.08495e-05
C17orf51	55.3767	-2.03593	-4.10086	0.24939	-8.16363	3.25104e-16	1.24498e-15
RP3-439F8.1	84.3808	-2.03557	-4.09984	0.20595	-9.88377	4.89536e-23	2.31356e-22
RP11-729I10.2	16.6654	-2.03165	-4.08872	0.408769	-4.97016	6.68991e-07	1.66258e-06
TBX4	17.151	-2.02653	-4.07424	0.393969	-5.14388	2.69123e-07	6.8528e-07
CLIC6	107.21	-2.02596	-4.07262	0.1847	-10.9689	5.39085e-28	2.90818e-27
CXCL3	28.3177	-2.02106	-4.05881	0.332275	-6.08249	1.18333e-09	3.4085e-09
IL10RA	21.961	-2.02076	-4.05798	0.359548	-5.62029	1.90634e-08	5.15765e-08
CTD-2619J13.19	37.2746	-2.01654	-4.04613	0.302369	-6.66915	2.57293e-11	8.05909e-11
RP11-54O7.1	34.2179	-2.01498	-4.04174	0.307398	-6.55493	5.56682e-11	1.71972e-10
IL18R1	115.985	-2.00647	-4.01799	0.186414	-10.7635	5.11665e-27	2.69776e-26
WNT4	57.0568	-2.00623	-4.01731	0.254452	-7.88453	3.15723e-15	1.1635e-14
RP11-66N24.3	190.311	-2.00408	-4.01134	0.143042	-14.0105	1.34518e-44	1.04128e-43
ADGRL2	3480.93	-2.00297	-4.00825	0.0341307	-58.6853	0	0
ATP2A3	3204.81	-2.0004	-4.00112	0.0357079	-56.0213	0	0
RP11-731J8.2	6.48747	-1.997	-3.9917	0.496387	-4.02308	5.74423e-05	0.000123952
RP11-367H1.1	19.5037	-1.99361	-3.98233	0.372957	-5.34541	9.02101e-08	2.35343e-07
ST6GALNAC3	118.006	-1.99298	-3.98059	0.176042	-11.3211	1.03179e-29	5.82817e-29
SNED1	76.0368	-1.99147	-3.97643	0.220417	-9.03503	1.6395e-19	7.05929e-19
ZNF513	194.501	-1.9907	-3.9743	0.13674	-14.5583	5.17124e-48	4.30079e-47
CTD-2583A14.11	209.895	-1.98827	-3.9676	0.138521	-14.3536	1.01149e-46	8.1624e-46
RP11-59N23.3	169.431	-1.98462	-3.95757	0.148422	-13.3715	8.87573e-41	6.36197e-40
SERPINB3	19.2561	-1.98102	-3.94773	0.37857	-5.23291	1.66866e-07	4.29709e-07
SLC34A2	183.978	-1.98048	-3.94625	0.329509	-6.0104	1.85061e-09	5.27157e-09
VSTM2A	13.0207	-1.97561	-3.93295	0.431114	-4.58258	4.59284e-06	1.08372e-05
STEAP1	253.762	-1.97353	-3.92729	0.120326	-16.4016	1.86181e-60	1.88406e-59
RP11-902B17.1	126.617	-1.97092	-3.92018	0.170847	-11.5362	8.67003e-31	5.01314e-30
LINC01132	49.7403	-1.96776	-3.9116	0.256872	-7.66046	1.85271e-14	6.61089e-14
DQX1	11.7824	-1.96546	-3.90536	0.44837	-4.38356	1.16757e-05	2.66747e-05
FGFR3	1757.74	-1.96438	-3.90246	0.0477865	-41.1075	0	0
B3GNT7	1053.08	-1.96378	-3.90084	0.0617249	-31.8151	4.0003e-222	1.68279e-220
IL12RB2	12.0228	-1.96273	-3.89798	0.43305	-4.53233	5.83356e-06	1.36577e-05
GPR153	228.238	-1.96265	-3.89777	0.127083	-15.4438	8.30757e-54	7.57243e-53
IVL	222.997	-1.96115	-3.89373	0.131039	-14.9662	1.22097e-50	1.05446e-49
C1RL	456.406	-1.96098	-3.89325	0.0912957	-21.4794	2.42714e-102	4.19782e-101
FOXC1	1075.09	-1.9558	-3.87931	0.0595045	-32.8681	6.27285e-237	2.88713e-235
PTN	16.9593	-1.95143	-3.86757	0.390626	-4.99564	5.8641e-07	1.46255e-06
ATP7B	466.383	-1.95034	-3.86466	0.0886751	-21.9942	3.26903e-107	5.9874e-106
COLCA2	151.435	-1.94719	-3.85621	0.162959	-11.9489	6.57635e-33	3.98143e-32
PCDHGC5	101.018	-1.94524	-3.85103	0.185483	-10.4875	9.8654e-26	5.02806e-25
SLCO4A1	4638.74	-1.94191	-3.84213	0.0299714	-64.7919	0	0
TSHZ2	63.7647	-1.94163	-3.84138	0.245441	-7.91078	2.55788e-15	9.47626e-15
ARHGDIB	2217.24	-1.94115	-3.84011	0.0430053	-45.1375	0	0
PHF21B	143.502	-1.93796	-3.83162	0.15724	-12.3248	6.66031e-35	4.20673e-34
C16orf89	60.1587	-1.93457	-3.82264	0.237919	-8.1312	4.2506e-16	1.61952e-15
GPX2	290.768	-1.93329	-3.81925	0.115652	-16.7165	9.94062e-63	1.03046e-61
PCDHB4	131.517	-1.93325	-3.81914	0.169038	-11.4368	2.73834e-30	1.56714e-29
CTD-2555O16.4	18.8873	-1.93198	-3.81578	0.376218	-5.13526	2.81753e-07	7.16413e-07
TMEM238	113.012	-1.93162	-3.81483	0.334417	-5.77609	7.64569e-09	2.11508e-08
DISP3	26.4655	-1.92896	-3.80781	0.332288	-5.80509	6.43333e-09	1.78804e-08
AP000350.5	205.365	-1.92827	-3.80598	0.132905	-14.5086	1.06857e-47	8.82699e-47
RP11-226L15.5	102.818	-1.92521	-3.79791	0.184738	-10.4213	1.98273e-25	1.00328e-24
F2RL3	13.1769	-1.92352	-3.79347	0.421124	-4.56759	4.93374e-06	1.16136e-05
RP11-760H22.2	5.94519	-1.92183	-3.78903	0.497474	-3.86317	0.000111924	0.000235997
ALDH3A1	1499.52	-1.9191	-3.78188	0.0513823	-37.3495	2.58601e-305	1.58078e-303
CTD-2523D13.2	7.40783	-1.91728	-3.7771	0.480994	-3.98607	6.71759e-05	0.000144082
CHRNA1	35.4957	-1.91559	-3.77267	0.302365	-6.33536	2.36792e-10	7.08133e-10
RP11-66N24.4	34.8012	-1.91507	-3.77133	0.299303	-6.39844	1.56977e-10	4.73425e-10
JAM3	11.6788	-1.91352	-3.76726	0.433634	-4.41274	1.02069e-05	2.34423e-05
H1F0	7942.6	-1.91018	-3.75857	0.0251886	-75.8353	0	0
RP11-747H7.3	99.2971	-1.90969	-3.75728	0.198237	-9.63336	5.78067e-22	2.6581e-21
FGL1	12.1984	-1.90849	-3.75415	0.431759	-4.42026	9.85837e-06	2.26737e-05
ERBB4	14.143	-1.90667	-3.74943	0.414394	-4.60111	4.20237e-06	9.94346e-06
SEMA4B	6861.53	-1.9014	-3.73575	0.0255467	-74.4284	0	0
CIB2	35.2512	-1.90044	-3.73326	0.294822	-6.44605	1.14803e-10	3.49192e-10
FAM83A	3434.4	-1.90002	-3.73218	0.0362828	-52.3669	0	0
CELSR2	1299.98	-1.8996	-3.7311	0.0582515	-32.6103	2.92882e-233	1.32006e-231
KLF5	5524.47	-1.89494	-3.71907	0.0275971	-68.6645	0	0
RP5-1028K7.2	41.8199	-1.8936	-3.7156	0.278904	-6.78943	1.1258e-11	3.58079e-11
SFTA3	413.489	-1.89312	-3.71439	0.0978235	-19.3524	1.94408e-83	2.69704e-82
GIPR	121.461	-1.89225	-3.71215	0.177595	-10.6549	1.65496e-26	8.62582e-26
SCN9A	191.301	-1.891	-3.70893	0.135307	-13.9757	2.19369e-44	1.69007e-43
CATSPERG	21.7957	-1.88107	-3.68347	0.355171	-5.29623	1.18216e-07	3.06849e-07
PROM2	2412.36	-1.87891	-3.67796	0.0411202	-45.6931	0	0
SIDT1	353.474	-1.87712	-3.67342	0.106478	-17.6292	1.47003e-69	1.68258e-68
RP11-429B14.4	12.128	-1.87103	-3.65793	0.425739	-4.39477	1.10889e-05	2.53964e-05
PPFIA4	72.9601	-1.87018	-3.65578	0.217399	-8.60252	7.79877e-18	3.17287e-17
EPHB3	1250.17	-1.86452	-3.64146	0.0563345	-33.0972	3.25615e-240	1.52377e-238
ATP10B	16.0304	-1.86379	-3.63963	0.403633	-4.61754	3.88309e-06	9.21362e-06
AC002519.8	9.56629	-1.86156	-3.63399	0.461266	-4.03575	5.4428e-05	0.000117669
WNT2B	32.0428	-1.86093	-3.63242	0.316267	-5.88405	4.00349e-09	1.12259e-08
RNF24	1696.81	-1.85866	-3.62671	0.0496328	-37.4482	6.4175e-307	3.94757e-305
DLL4	103.423	-1.85823	-3.62562	0.186086	-9.98582	1.75832e-23	8.42591e-23
SERPINB7	29.0638	-1.85644	-3.62114	0.320524	-5.79191	6.9591e-09	1.93006e-08
FAM171A2	135.706	-1.85246	-3.61115	0.16428	-11.2762	1.72014e-29	9.65502e-29
PTK6	1206.36	-1.85094	-3.60734	0.0558226	-33.1575	4.4144e-241	2.07075e-239
PTPRO	9.13908	-1.85075	-3.60687	0.461452	-4.0107	6.05383e-05	0.00013036
RNASE1	103.101	-1.84904	-3.6026	0.182345	-10.1404	3.65785e-24	1.78655e-23
SEMA6C	295.092	-1.84899	-3.60247	0.119504	-15.4721	5.35197e-54	4.89663e-53
MT-ND5	183248	-1.84786	-3.59965	0.0285624	-64.6954	0	0
SERPINB5	367.486	-1.84785	-3.59963	0.0987876	-18.7053	4.48328e-78	5.74313e-77
HTR2B	14.2786	-1.84561	-3.59404	0.410017	-4.50129	6.75422e-06	1.57341e-05
PCDHB8	356.572	-1.84379	-3.58952	0.102089	-18.0607	6.50011e-73	7.83418e-72
ANKRD18B	396.184	-1.83853	-3.57644	0.179768	-10.2272	1.49786e-24	7.39704e-24
FAM212A	18.9841	-1.83177	-3.55973	0.391941	-4.67359	2.9598e-06	7.06487e-06
AC017060.1	100.349	-1.82789	-3.55018	0.182853	-9.99652	1.57853e-23	7.57363e-23
HMGA2	1189.45	-1.82536	-3.54395	0.0559537	-32.6227	1.95744e-233	8.84284e-232
NPW	323.702	-1.82379	-3.54009	0.112198	-16.255	2.05801e-59	2.04869e-58
HS3ST1	618.865	-1.82266	-3.53733	0.0820824	-22.2053	3.05569e-109	5.7363e-108
EVA1A	73.8394	-1.82088	-3.53298	0.210623	-8.64524	5.36934e-18	2.20188e-17
STATH	7.0557	-1.818	-3.52592	0.485855	-3.74186	0.000182662	0.000377855
P3H3	242.294	-1.81682	-3.52304	0.123368	-14.7268	4.33708e-49	3.67421e-48
ARHGEF19	1109.59	-1.81489	-3.51833	0.0605902	-29.9536	3.95228e-197	1.40821e-195
SH3PXD2A	1551.22	-1.81007	-3.50659	0.049502	-36.5655	1.00966e-292	5.84317e-291
AC006262.5	31.8211	-1.80984	-3.50604	0.306073	-5.91311	3.35706e-09	9.44311e-09
KCCAT211	17.1975	-1.80758	-3.50054	0.383367	-4.715	2.41706e-06	5.79768e-06
PHLDA1	6304.39	-1.80706	-3.49929	0.02764	-65.3784	0	0
SNORD93	7.61515	-1.80641	-3.4977	0.476617	-3.79006	0.000150612	0.000314388
PRR29	29.3186	-1.80401	-3.4919	0.320229	-5.63349	1.76595e-08	4.78512e-08
SLC22A23	1343.85	-1.80316	-3.48985	0.0563207	-32.016	6.53196e-225	2.80817e-223
PRMT8	6.05284	-1.80169	-3.48628	0.493816	-3.64851	0.000263771	0.000538468
MZF1-AS1	210.742	-1.80111	-3.48487	0.128735	-13.9908	1.77438e-44	1.37025e-43
COL9A3	52.5513	-1.80039	-3.48315	0.246421	-7.30616	2.74876e-13	9.37878e-13
TNFRSF18	84.151	-1.79754	-3.47628	0.199524	-9.00919	2.07589e-19	8.90883e-19
LRP1	1445.95	-1.79423	-3.4683	0.0508499	-35.2848	1.00416e-272	5.47143e-271
KCNK2	85.9836	-1.79249	-3.46411	0.201827	-8.88131	6.6079e-19	2.79053e-18
ST3GAL4	1151.29	-1.79085	-3.46019	0.0590651	-30.3199	6.25878e-202	2.30996e-200
SLCO3A1	375.063	-1.7908	-3.46006	0.0992705	-18.0396	9.52415e-73	1.14436e-71
CYSLTR1	5.30313	-1.78932	-3.45651	0.500689	-3.57371	0.00035196	0.000711228
MT-ND4L	51136.7	-1.78533	-3.44698	0.0315797	-56.5342	0	0
AQP1	24.4721	-1.78272	-3.44074	0.340231	-5.23973	1.60813e-07	4.14557e-07
CD101	29.8121	-1.7817	-3.4383	0.311929	-5.71186	1.11746e-08	3.06058e-08
KLK14	35.0134	-1.78154	-3.43792	0.290301	-6.13687	8.41634e-10	2.44733e-09
TMEM200C	162.566	-1.77582	-3.42433	0.147866	-12.0096	3.16285e-33	1.93279e-32
SYT2	12.1501	-1.77574	-3.42414	0.437453	-4.05928	4.92243e-05	0.00010682
MYCL	97.7141	-1.76757	-3.4048	0.192027	-9.2048	3.42315e-20	1.50744e-19
TTC34	27.3052	-1.76698	-3.40341	0.471159	-3.75029	0.000176633	0.000366086
FUT2	238.411	-1.76645	-3.40215	0.121795	-14.5034	1.15234e-47	9.50695e-47
WNK2	412.161	-1.76551	-3.39995	0.0930039	-18.9832	2.34797e-80	3.10119e-79
FAM106CP	5.39754	-1.76464	-3.3979	0.501928	-3.51573	0.000438543	0.000876056
GSTP1	5830.79	-1.76253	-3.39292	0.0267921	-65.7853	0	0
TMEM98	158.358	-1.76053	-3.38823	0.147614	-11.9266	8.60608e-33	5.18778e-32
HOXB3	128.771	-1.75722	-3.38046	0.170944	-10.2795	8.71701e-25	4.32775e-24
ASRGL1	1234.66	-1.75532	-3.37601	0.0570099	-30.7897	3.59794e-208	1.38815e-206
EREG	339.603	-1.75463	-3.37441	0.101671	-17.2579	9.7552e-67	1.06963e-65
FZD3	472.269	-1.75325	-3.37116	0.0895676	-19.5746	2.5485e-85	3.63082e-84
ZNF580	385.895	-1.74919	-3.3617	0.0982919	-17.7959	7.60577e-71	8.87688e-70
ADCY3	1293.6	-1.74876	-3.3607	0.0541888	-32.2717	1.74583e-228	7.7263e-227
UBXN10	34.9987	-1.74794	-3.35879	0.293525	-5.95499	2.60085e-09	7.35616e-09
MTCO1P40	65.3825	-1.74508	-3.35214	0.364901	-4.78234	1.73262e-06	4.19921e-06
RP4-655J12.4	5.74847	-1.74317	-3.3477	0.495644	-3.51698	0.000436483	0.000872298
ADGRV1	1112.12	-1.74151	-3.34385	0.0570743	-30.5131	1.74902e-204	6.57935e-203
CEBPA	39.8057	-1.74148	-3.34378	0.286171	-6.08545	1.16167e-09	3.3471e-09
TMTC1	1268.78	-1.74063	-3.34182	0.0543076	-32.0514	2.10177e-225	9.07567e-224
CTSK	307.804	-1.73949	-3.33917	0.108612	-16.0156	9.93958e-58	9.64425e-57
LINC01315	15.3583	-1.73487	-3.32849	0.406565	-4.26713	1.98008e-05	4.44178e-05
AC141928.1	12.6758	-1.72973	-3.31666	0.418192	-4.13621	3.53084e-05	7.74898e-05
TMEM161A	433.509	-1.72768	-3.31194	0.0949904	-18.1879	6.43746e-74	7.83104e-73
PTPRB	95.9451	-1.7248	-3.30535	0.192629	-8.95402	3.42752e-19	1.46228e-18
ZFHX2	492.604	-1.72406	-3.30366	0.084128	-20.4933	2.46836e-93	3.83507e-92
FAM167A	623.703	-1.72171	-3.29827	0.0797254	-21.5955	1.979e-103	3.47186e-102
BNIPL	174.748	-1.71801	-3.28982	0.144854	-11.8603	1.90298e-32	1.1401e-31
GNG7	45.6484	-1.7179	-3.28958	0.264584	-6.49284	8.42338e-11	2.58017e-10
MCTP2	2592.04	-1.7168	-3.28707	0.0392398	-43.7516	0	0
PELI2	604.797	-1.71556	-3.28423	0.078998	-21.7165	1.43422e-104	2.55043e-103
NKX2-1-AS1	252.777	-1.71555	-3.28422	0.117836	-14.5588	5.13667e-48	4.27568e-47
LRIG1	1101.61	-1.71288	-3.27814	0.0569049	-30.1007	4.75033e-199	1.71758e-197
LINC00607	4.97049	-1.71261	-3.27752	0.502199	-3.41021	0.000649126	0.00127781
SLC27A3	1793.36	-1.71218	-3.27657	0.0456404	-37.5147	5.30881e-308	3.27589e-306
SLC29A2	724.856	-1.71077	-3.27336	0.0717697	-23.837	1.3818e-125	3.04043e-124
ANGPTL4	28.7238	-1.71002	-3.27166	0.315427	-5.42131	5.91647e-08	1.55784e-07
HAL	15.6992	-1.70956	-3.27061	0.402911	-4.24303	2.20526e-05	4.92996e-05
NPR1	39.6101	-1.70875	-3.26878	0.277917	-6.14843	7.82552e-10	2.27892e-09
RP11-479G22.8	47.441	-1.70848	-3.26816	0.261445	-6.53477	6.37087e-11	1.96129e-10
SLC15A1	15.2631	-1.70374	-3.25744	0.398285	-4.27769	1.88846e-05	4.24404e-05
RP1-178F15.4	121.375	-1.70207	-3.25367	0.167805	-10.1432	3.55436e-24	1.73774e-23
SDPR	47.3269	-1.70155	-3.25251	0.262469	-6.48287	8.99949e-11	2.75276e-10
LINC01619	9.50246	-1.7014	-3.25216	0.451586	-3.76761	0.000164818	0.000342579
FADS2	3165.83	-1.70117	-3.25165	0.035573	-47.8221	0	0
C8orf4	24.1648	-1.69927	-3.24737	0.337553	-5.03408	4.80141e-07	1.20426e-06
METTL12	34.1879	-1.69885	-3.24642	0.297898	-5.70279	1.17862e-08	3.22447e-08
MPZL2	1517.5	-1.69839	-3.24538	0.0490605	-34.6182	1.34393e-262	7.08587e-261
LINC01091	10.0746	-1.69574	-3.23944	0.445864	-3.80328	0.000142793	0.000298543
ATP11A	7743.31	-1.69494	-3.23763	0.0236242	-71.7458	0	0
RP11-65D17.1	9.0378	-1.69182	-3.23063	0.460739	-3.67197	0.000240691	0.000493725
RNVU1-15	23.4943	-1.68981	-3.22615	0.355177	-4.75767	1.95843e-06	4.72599e-06
KLRG2	51.5399	-1.68822	-3.2226	0.246675	-6.84393	7.70519e-12	2.46922e-11
CTD-2105E13.15	17.0093	-1.68733	-3.2206	0.39622	-4.25857	2.05739e-05	4.60887e-05
GNB3	16.042	-1.687	-3.21985	0.388511	-4.34221	1.41057e-05	3.20206e-05
CD9	6129.07	-1.68598	-3.21758	0.0701409	-24.037	1.1422e-127	2.54181e-126
SLIT2	97.7181	-1.68533	-3.21615	0.182566	-9.23135	2.6723e-20	1.18024e-19
OFCC1	49.8877	-1.68196	-3.20863	0.259077	-6.49211	8.46428e-11	2.59189e-10
HOXD3	10.5801	-1.67939	-3.20292	0.445885	-3.76642	0.000165607	0.000344145
SMPDL3B	528.063	-1.67882	-3.20166	0.0814443	-20.6131	2.09379e-94	3.2897e-93
BMP8A	19.5241	-1.67878	-3.20157	0.363836	-4.61411	3.94786e-06	9.36164e-06
FNIP2	562.573	-1.67774	-3.19925	0.0785725	-21.3527	3.68075e-101	6.30465e-100
MTND5P11	29.2879	-1.67731	-3.19832	0.310862	-5.39568	6.82661e-08	1.79314e-07
ZNF587	1543.37	-1.6749	-3.19298	0.0547685	-30.5815	2.15701e-205	8.14541e-204
CD86	13.7484	-1.67272	-3.18816	0.414913	-4.03151	5.54203e-05	0.000119735
B4GAT1	332.232	-1.67178	-3.18608	0.101824	-16.4183	1.41494e-60	1.43482e-59
AP000487.6	9.93257	-1.67119	-3.18478	0.457121	-3.65591	0.000256268	0.000524302
RP11-715J22.2	11.4076	-1.66825	-3.17829	0.432049	-3.86126	0.000112804	0.000237775
CADM4	275.968	-1.66769	-3.17705	0.110764	-15.0562	3.142e-51	2.74378e-50
MUC16	2356.31	-1.66769	-3.17705	0.0406557	-41.0198	0	0
NDNF	18.1766	-1.66566	-3.17258	0.372246	-4.47462	7.65488e-06	1.77687e-05
AP000439.2	6.2207	-1.66519	-3.17156	0.489881	-3.39918	0.00067587	0.00132738
WNT10B	103.783	-1.66282	-3.16634	0.186577	-8.9122	5.00318e-19	2.12109e-18
DDRGK1	1711.39	-1.66226	-3.16512	0.0467744	-35.5378	1.28073e-276	7.01748e-275
RNU6-26P	24.5042	-1.66054	-3.16135	0.339242	-4.89485	9.83784e-07	2.42152e-06
CRIP1P4	36.2397	-1.65955	-3.15919	0.303057	-5.47604	4.34941e-08	1.1533e-07
PROX1	162.637	-1.65955	-3.15918	0.146731	-11.3101	1.16916e-29	6.59459e-29
HOXD-AS2	5.32888	-1.65736	-3.15439	0.497719	-3.32992	0.000868723	0.00168449
IL36RN	27.0463	-1.65727	-3.1542	0.330625	-5.01254	5.37149e-07	1.34346e-06
TSPAN12	466.106	-1.65713	-3.15388	0.0872621	-18.9902	2.05365e-80	2.71612e-79
C12orf54	7.52991	-1.6547	-3.14858	0.478566	-3.45763	0.000544958	0.00108069
NTN5	22.7676	-1.65458	-3.14832	0.346973	-4.76863	1.85487e-06	4.48382e-06
SALL4	298.51	-1.65423	-3.14754	0.110761	-14.9351	1.94809e-50	1.67797e-49
FALEC	26.6881	-1.65319	-3.14529	0.320716	-5.15469	2.54048e-07	6.4782e-07
BCAT2	1033.45	-1.65258	-3.14396	0.0582269	-28.3818	3.39268e-177	1.05508e-175
CBLC	9.38734	-1.64821	-3.13445	0.450841	-3.65586	0.000256325	0.000524364
CTD-3193O13.12	17.51	-1.64744	-3.13276	0.374124	-4.40345	1.06543e-05	2.44439e-05
HOXC11	100.473	-1.64717	-3.13218	0.1846	-8.92289	4.54279e-19	1.93009e-18
AC008746.3	8.84115	-1.6459	-3.12943	0.458155	-3.59245	0.000327579	0.000664087
KB-1991G8.1	7.48091	-1.64538	-3.12831	0.475442	-3.46074	0.000538694	0.00106881
RP11-439E19.9	12.5991	-1.64466	-3.12674	0.421951	-3.89775	9.7092e-05	0.000205676
FOXL2	59.6943	-1.64351	-3.12426	0.235486	-6.97925	2.96763e-12	9.69111e-12
DUXAP9	140.218	-1.64305	-3.12326	0.165218	-9.94475	2.65837e-23	1.26738e-22
SGK1	664.73	-1.64279	-3.1227	0.0732529	-22.4263	2.18003e-111	4.16849e-110
MLLT11	296.315	-1.63983	-3.11629	0.109926	-14.9176	2.53263e-50	2.17953e-49
SERPINB4	10.6554	-1.63647	-3.10904	0.436635	-3.74791	0.000178316	0.000369418
ZNF146	4735.4	-1.63325	-3.1021	0.0293325	-55.6805	0	0
RGS7BP	15.6533	-1.63228	-3.10002	0.389264	-4.19323	2.75006e-05	6.09633e-05
SLC27A5	27.3612	-1.6319	-3.0992	0.319613	-5.10585	3.29304e-07	8.34286e-07
MTATP6P1	50617.5	-1.62884	-3.09264	0.0489279	-33.2906	5.27601e-243	2.49889e-241
AC005262.3	4.70944	-1.6279	-3.09064	0.504145	-3.22904	0.00124206	0.00236525
ST8SIA6	5.3057	-1.62776	-3.09033	0.497747	-3.27025	0.00107452	0.00206206
IGSF9	901.579	-1.62716	-3.08904	0.0643572	-25.2832	4.88323e-141	1.20913e-139
KIAA1210	9.13928	-1.62682	-3.08831	0.451629	-3.60211	0.000315641	0.000640284
PCDHB5	68.4312	-1.62643	-3.08749	0.219228	-7.41892	1.18082e-13	4.07877e-13
PCDHB3	476.251	-1.6262	-3.087	0.0892843	-18.2138	4.01291e-74	4.89991e-73
COL4A3	215.387	-1.62605	-3.08666	0.127328	-12.7705	2.39522e-37	1.60235e-36
CLDN16	15.1303	-1.62501	-3.08444	0.414447	-3.92091	8.82159e-05	0.000187503
HOXC-AS3	29.3689	-1.6249	-3.08421	0.313084	-5.19	2.10298e-07	5.38504e-07
PLCH2	48.8017	-1.62432	-3.08296	0.264135	-6.14957	7.76931e-10	2.26289e-09
FAM84A	629.43	-1.61932	-3.0723	0.0797231	-20.3118	1.01179e-91	1.54261e-90
RP11-734K21.5	576.051	-1.6193	-3.07226	0.0782626	-20.6906	4.21111e-95	6.70794e-94
MUC3A	179.6	-1.61701	-3.06738	0.146688	-11.0235	2.94429e-28	1.59892e-27
LOXL1	165.507	-1.61482	-3.06274	0.147152	-10.9738	5.10554e-28	2.75654e-27
CTD-2292M16.8	77.5073	-1.61481	-3.06272	0.204036	-7.91433	2.48579e-15	9.2179e-15
GUCY1B3	221.556	-1.61154	-3.05579	0.124751	-12.9181	3.5578e-38	2.42404e-37
MIF-AS1	97.5358	-1.61088	-3.05439	0.182688	-8.81767	1.16867e-18	4.89306e-18
GDPD1	79.2243	-1.61045	-3.05348	0.204922	-7.85887	3.87626e-15	1.42285e-14
RANP4	11.1262	-1.61013	-3.0528	0.431338	-3.73288	0.000189303	0.000391185
AC002075.4	28.6588	-1.60889	-3.05017	0.338129	-4.75822	1.95308e-06	4.71424e-06
CDR2L	648.539	-1.6088	-3.04999	0.0745507	-21.58	2.76851e-103	4.85257e-102
ZNF566	253.976	-1.60796	-3.0482	0.118183	-13.6057	3.70276e-42	2.7332e-41
RTN2	76.2535	-1.60737	-3.04696	0.208683	-7.70245	1.33484e-14	4.79361e-14
ZBED2	99.8719	-1.60479	-3.04152	0.186167	-8.62017	6.68574e-18	2.72458e-17
RALGAPA2	2284.44	-1.6041	-3.04007	0.0411956	-38.9387	0	0
DCBLD2	16112.8	-1.60293	-3.0376	0.0176908	-90.6082	0	0
EBF2	15.021	-1.60207	-3.03579	0.401035	-3.99485	6.47363e-05	0.000139032
KRT3	10.1653	-1.601	-3.03353	0.447398	-3.57846	0.000345618	0.000698846
KNDC1	30.007	-1.60004	-3.03152	0.304884	-5.24802	1.53739e-07	3.96739e-07
PCDHGA7	77.5855	-1.59991	-3.03124	0.206198	-7.75909	8.55428e-15	3.09986e-14
ANKRD30BL	12.2126	-1.59871	-3.02872	0.424102	-3.76963	0.000163493	0.000340005
RP11-563J2.2	9.78906	-1.59769	-3.02659	0.449227	-3.55653	0.000375785	0.000756848
NAPSA	84.6521	-1.59707	-3.02528	0.19737	-8.09176	5.88085e-16	2.22893e-15
ZNF671	83.4143	-1.59681	-3.02474	0.201145	-7.93861	2.04456e-15	7.60479e-15
CRYGS	52.7023	-1.59613	-3.02332	0.239965	-6.65151	2.90109e-11	9.0652e-11
RCSD1	7.91048	-1.59377	-3.01838	0.474172	-3.36117	0.000776126	0.00151319
SLC45A4	1572.84	-1.59346	-3.01772	0.0497175	-32.0502	2.17938e-225	9.39006e-224
NOL6	4164.4	-1.59321	-3.0172	0.0306404	-51.997	0	0
RP1-199J3.7	15.3427	-1.59072	-3.012	0.409709	-3.88256	0.000103363	0.000218558
SYT13	49.0855	-1.59008	-3.01067	0.249653	-6.36918	1.90041e-10	5.70501e-10
RP11-98D18.1	18.9827	-1.58897	-3.00835	0.36558	-4.34643	1.38368e-05	3.14395e-05
CD320	852.481	-1.5876	-3.00549	0.0692491	-22.9259	2.5614e-116	5.18133e-115
PRLR	78.1001	-1.58649	-3.00317	0.207703	-7.63823	2.2022e-14	7.84505e-14
MT1X	151.642	-1.58554	-3.00121	0.15453	-10.2604	1.06256e-24	5.26594e-24
MTCO1P12	1813.88	-1.58377	-2.99751	0.0485418	-32.6269	1.70561e-233	7.723e-232
DNAH17-AS1	14.1708	-1.58331	-2.99657	0.408564	-3.87531	0.000106491	0.000224904
TM7SF2	1030.63	-1.58241	-2.9947	0.0589554	-26.8409	1.07808e-158	3.01263e-157
MFSD4A	390.726	-1.58227	-2.99441	0.0965335	-16.3909	2.22157e-60	2.2458e-59
SPX	59.8184	-1.58118	-2.99214	0.23445	-6.74419	1.53882e-11	4.8581e-11
CCND1	92002.7	-1.58055	-2.99084	0.0125634	-125.806	0	0
AKAP1	6185.35	-1.57983	-2.98935	0.0271676	-58.1513	0	0
ABCB4	7.05236	-1.57891	-2.98744	0.478137	-3.30221	0.000959262	0.00185142
C2CD2	1298.66	-1.57792	-2.98539	0.0524646	-30.0759	1.00163e-198	3.61493e-197
MIRLET7BHG	39.1156	-1.5733	-2.97584	0.282248	-5.57416	2.48727e-08	6.68135e-08
PCDHB11	49.9489	-1.57305	-2.97532	0.260878	-6.02982	1.64138e-09	4.69676e-09
CYP27C1	44.7642	-1.57267	-2.97454	0.264673	-5.94192	2.81704e-09	7.95267e-09
HAS2	34.9247	-1.57	-2.96906	0.284712	-5.51435	3.50071e-08	9.33444e-08
ASPHD2	103.733	-1.56959	-2.96821	0.178511	-8.79272	1.45982e-18	6.0899e-18
LTBP4	1935.12	-1.56954	-2.9681	0.0437327	-35.8893	4.47976e-282	2.53262e-280
C15orf52	456.229	-1.56853	-2.96602	0.0864254	-18.1489	1.30963e-73	1.59017e-72
PLEKHH1	589.259	-1.56691	-2.9627	0.0771774	-20.3027	1.21625e-91	1.85289e-90
SYNGR1	67.0488	-1.56525	-2.95929	0.214042	-7.31283	2.61565e-13	8.93241e-13
RP11-353N14.2	66.1949	-1.56383	-2.95638	0.216925	-7.20908	5.63293e-13	1.89975e-12
GNRHR2	74.3404	-1.56299	-2.95465	0.207713	-7.52474	5.28256e-14	1.84819e-13
AC005754.8	74.2865	-1.56286	-2.95439	0.209296	-7.46725	8.18903e-14	2.84522e-13
LINC00304	7.74045	-1.5627	-2.95407	0.473158	-3.30271	0.000957544	0.00184865
FAM155B	76.8524	-1.56124	-2.95107	0.202398	-7.71371	1.22209e-14	4.39354e-14
OSR1	112.499	-1.5591	-2.9467	0.172471	-9.03977	1.56996e-19	6.76582e-19
ITGA2	10097.6	-1.55849	-2.94545	0.0223865	-69.6171	0	0
KRTAP5-AS1	221.928	-1.5571	-2.94262	0.124701	-12.4867	8.82086e-36	5.67769e-35
LRAT	59.9135	-1.55664	-2.94169	0.230936	-6.74058	1.57756e-11	4.9772e-11
MT-ATP6	135527	-1.55555	-2.93946	0.0166886	-93.2102	0	0
KCNQ1	70.8536	-1.55437	-2.93706	0.212278	-7.32235	2.43659e-13	8.33546e-13
RP11-363E6.4	12.7054	-1.55174	-2.93171	0.414534	-3.74334	0.000181592	0.000375726
PVT1	302.577	-1.55105	-2.9303	0.108604	-14.2816	2.84816e-46	2.27585e-45
PCDHGA2	216.175	-1.54985	-2.92786	0.130455	-11.8803	1.49784e-32	8.99301e-32
RP11-29H23.5	16.2451	-1.54763	-2.92337	0.394108	-3.92693	8.60369e-05	0.00018309
ZNF275	616.785	-1.54739	-2.92288	0.0743998	-20.7983	4.48439e-96	7.25551e-95
MAN1C1	88.2537	-1.54694	-2.92196	0.192305	-8.04419	8.68155e-16	3.27269e-15
BMP3	14.1602	-1.5459	-2.91985	0.397796	-3.88616	0.000101844	0.000215439
DHRS9	21.9619	-1.54525	-2.91855	0.36156	-4.27385	1.92128e-05	4.31533e-05
PLEKHG4B	137.093	-1.54445	-2.91693	0.161811	-9.54477	1.36414e-21	6.21134e-21
RP11-395G23.3	50.6425	-1.5435	-2.915	0.250045	-6.17287	6.70611e-10	1.95876e-09
FAM110A	566.699	-1.54238	-2.91274	0.0795895	-19.3792	1.15669e-83	1.60925e-82
UBASH3B	555.421	-1.54234	-2.91266	0.0822717	-18.7469	2.05264e-78	2.63983e-77
CITF22-1A6.3	24.0753	-1.54179	-2.91156	0.330962	-4.65852	3.18491e-06	7.58554e-06
NAT14	272.907	-1.54063	-2.90921	0.116382	-13.2377	5.31411e-40	3.73919e-39
RN7SKP16	20.9111	-1.53954	-2.90701	0.352556	-4.36679	1.26085e-05	2.87253e-05
LINC01551	18.5163	-1.53825	-2.90442	0.373709	-4.11616	3.85233e-05	8.43279e-05
EGLN2	326.873	-1.5369	-2.90171	0.104958	-14.643	1.49416e-48	1.25547e-47
BCAM	1417.52	-1.53654	-2.90099	0.0500676	-30.6894	7.88626e-207	3.02477e-205
CTD-2047H16.4	15.1622	-1.53632	-2.90053	0.392613	-3.91306	9.11348e-05	0.000193497
RGS14	111.72	-1.53589	-2.89968	0.169104	-9.08252	1.06093e-19	4.60254e-19
CTD-2199O4.6	9.70757	-1.53559	-2.89907	0.445252	-3.44881	0.00056306	0.00111523
PODXL	1461.27	-1.53497	-2.89782	0.0499753	-30.7145	3.63916e-207	1.39854e-205
C1orf132	148.734	-1.53486	-2.89761	0.148169	-10.3589	3.81366e-25	1.91132e-24
PCDHB10	152.329	-1.53415	-2.89619	0.152008	-10.0926	5.95768e-24	2.89033e-23
KCNK5	567.621	-1.53189	-2.89165	0.0814793	-18.801	7.40887e-79	9.58498e-78
IFNE	57.5622	-1.5318	-2.89146	0.229786	-6.66621	2.62497e-11	8.22078e-11
CA12	55.9599	-1.53167	-2.89121	0.238562	-6.42044	1.35877e-10	4.11438e-10
WASH7P	131.721	-1.53044	-2.88875	0.166117	-9.21306	3.16943e-20	1.39665e-19
EEF1DP4	10.8695	-1.53005	-2.88795	0.433306	-3.5311	0.000413828	0.00082982
THEM6	964.658	-1.52768	-2.88323	0.0612975	-24.9225	4.24563e-137	1.01527e-135
RIMBP2	5.56159	-1.52697	-2.8818	0.494949	-3.08511	0.00203476	0.00378058
GALNT13	605.542	-1.52589	-2.87965	0.0788928	-19.3413	2.4114e-83	3.33588e-82
ISM1-AS1	4.2643	-1.52495	-2.87778	0.505709	-3.01548	0.00256575	0.00472097
SLC1A5	9789.45	-1.52463	-2.87713	0.0211313	-72.1503	0	0
IGSF3	3506.48	-1.52276	-2.8734	0.0339756	-44.8193	0	0
AP000487.5	241.259	-1.52258	-2.87305	0.120078	-12.6799	7.6411e-37	5.05813e-36
CDK3	18.1289	-1.52251	-2.87291	0.375478	-4.05487	5.01626e-05	0.000108795
COL17A1	37.2052	-1.52244	-2.87276	0.288088	-5.28461	1.2597e-07	3.26587e-07
SFTPA2	25.0316	-1.52229	-2.87247	0.337052	-4.51649	6.2874e-06	1.46904e-05
AC009237.8	191.35	-1.52224	-2.87236	0.135044	-11.2722	1.80075e-29	1.00988e-28
RP11-801F7.1	20.8154	-1.5205	-2.86891	0.353155	-4.30548	1.66622e-05	3.76232e-05
MT-ATP8	18704.4	-1.5199	-2.86771	0.0349828	-43.4471	0	0
RPS12P26	30.3436	-1.5177	-2.86334	0.301995	-5.02557	5.01943e-07	1.25749e-06
TOX3	91.3678	-1.51679	-2.86153	0.189641	-7.99821	1.26243e-15	4.72801e-15
RP11-498C9.3	14.8681	-1.51608	-2.86012	0.396674	-3.82197	0.000132387	0.000277381
CTD-3051D23.4	39.6516	-1.51575	-2.85947	0.271809	-5.57651	2.45387e-08	6.59252e-08
MTND4P12	717.979	-1.50916	-2.84645	0.174792	-8.63405	5.92163e-18	2.42025e-17
PTGFR	36.6192	-1.50878	-2.8457	0.288262	-5.23406	1.65826e-07	4.27087e-07
RP11-408N14.1	7.99908	-1.50822	-2.8446	0.473648	-3.18427	0.00145119	0.00274135
UCP3	82.653	-1.50668	-2.84155	0.194957	-7.72824	1.09042e-14	3.931e-14
GJB2	93.2103	-1.50607	-2.84036	0.190556	-7.90359	2.70994e-15	1.00301e-14
MT-CYB	210520	-1.50534	-2.83891	0.0156189	-96.3789	0	0
HNRNPUL2-BSCL2	35.6651	-1.50524	-2.83872	0.289562	-5.19833	2.01082e-07	5.15243e-07
MARCKSL1	3133.31	-1.50447	-2.8372	0.0345807	-43.506	0	0
KLF15	11.5846	-1.5043	-2.83687	0.439064	-3.42616	0.000612189	0.00120801
SOCS5P4	9.24967	-1.50315	-2.83461	0.452658	-3.32072	0.000897857	0.00173822
PCDHGC4	50.2095	-1.50202	-2.83239	0.248363	-6.04769	1.46937e-09	4.21505e-09
TNNT2	48.0398	-1.50202	-2.83238	0.252316	-5.95293	2.6339e-09	7.44855e-09
RP11-552M11.4	7.51546	-1.49992	-2.82827	0.476197	-3.14979	0.00163388	0.00307045
ZNF333	211.449	-1.49878	-2.82605	0.128372	-11.6754	1.70329e-31	9.99641e-31
BAALC	6.05969	-1.4986	-2.82568	0.491287	-3.05035	0.00228577	0.00422688
PARD6G	71.426	-1.49832	-2.82513	0.215654	-6.94778	3.7107e-12	1.20633e-11
RP11-221J22.2	11.8917	-1.4982	-2.8249	0.41997	-3.5674	0.000360535	0.000727579
PTCSC3	6.09136	-1.49767	-2.82386	0.488972	-3.06289	0.00219211	0.00406098
PLXNB2	29640.9	-1.49698	-2.8225	0.0150819	-99.2562	0	0
GATSL3	13.8902	-1.49518	-2.819	0.41862	-3.57169	0.000354678	0.000716278
MZF1	538.053	-1.49411	-2.8169	0.0792112	-18.8624	2.3256e-79	3.03476e-78
ARSH	5.39935	-1.49365	-2.816	0.495106	-3.01683	0.00255434	0.0047013
RP5-894A10.2	26.5854	-1.49281	-2.81436	0.331502	-4.50315	6.69521e-06	1.56041e-05
ZNF552	297.624	-1.49087	-2.81058	0.107276	-13.8975	6.56306e-44	5.0168e-43
ZNF816	119.232	-1.48978	-2.80845	0.169011	-8.81467	1.20043e-18	5.02388e-18
SCPEP1	885.749	-1.48971	-2.80832	0.0632559	-23.5505	1.2402e-122	2.66881e-121
FAXDC2	705.38	-1.48918	-2.80729	0.0722076	-20.6236	1.68709e-94	2.65925e-93
RP11-158K1.3	27.7261	-1.48718	-2.8034	0.319315	-4.65741	3.2021e-06	7.62555e-06
C20orf27	501.716	-1.48597	-2.80106	0.0816802	-18.1926	5.91047e-74	7.19444e-73
RP11-384P7.7	16.7181	-1.48511	-2.79939	0.377427	-3.93483	8.32557e-05	0.000177384
PRIMA1	20.1789	-1.48219	-2.79372	0.358319	-4.13651	3.52631e-05	7.73992e-05
KANK3	14.7261	-1.48072	-2.79089	0.394255	-3.75575	0.000172825	0.000358611
TNRC6C	685.979	-1.47938	-2.78829	0.0703319	-21.0343	3.18648e-98	5.29572e-97
RP11-310K10.1	828.888	-1.47929	-2.78811	0.067618	-21.8771	4.29333e-106	7.77609e-105
NPC2	4867	-1.4772	-2.78407	0.0286532	-51.5544	0	0
S100A5	52.2081	-1.47661	-2.78294	0.244958	-6.02801	1.65987e-09	4.74688e-09
MT-ND3	33941.7	-1.47519	-2.7802	0.0347782	-42.417	0	0
LINC01237	7.8648	-1.47416	-2.77822	0.469029	-3.143	0.00167226	0.00314077
MTND4LP30	11.6948	-1.47314	-2.77625	0.42405	-3.47398	0.000512802	0.0010194
RP11-730K11.1	7.17772	-1.47263	-2.77528	0.474212	-3.10543	0.0019	0.00354333
TEX22	28.1399	-1.47219	-2.77442	0.319568	-4.6068	4.08914e-06	9.68256e-06
SV2A	2105.54	-1.47107	-2.77227	0.0409033	-35.9645	3.00464e-283	1.70854e-281
ZNF565	66.1938	-1.47071	-2.77159	0.222142	-6.62059	3.57768e-11	1.11438e-10
DENND4B	11366.5	-1.46851	-2.76736	0.0208084	-70.5731	0	0
TLE2	203.107	-1.46733	-2.7651	0.129754	-11.3085	1.19098e-29	6.71571e-29
CPLX1	156.28	-1.46445	-2.75958	0.147379	-9.93661	2.88474e-23	1.37395e-22
SLC8A1	348.269	-1.46395	-2.75862	0.10031	-14.5943	3.05328e-48	2.55236e-47
NFKBID	167.497	-1.46244	-2.75575	0.146648	-9.97248	2.01139e-23	9.62447e-23
HS6ST3	11.8804	-1.46235	-2.75557	0.43065	-3.39567	0.000684598	0.00134358
ZBTB45	226.516	-1.46231	-2.75548	0.122849	-11.9033	1.13794e-32	6.84055e-32
RP11-10N16.3	10.5891	-1.46144	-2.75384	0.434717	-3.36183	0.000774285	0.0015099
ICAM5	262.036	-1.46054	-2.75211	0.120924	-12.0782	1.37773e-33	8.52029e-33
SORL1	7920.59	-1.45808	-2.74743	0.0239058	-60.9927	0	0
SEMA3F-AS1	5.17028	-1.45764	-2.74658	0.496577	-2.93537	0.00333147	0.00605359
GYS1	1002.57	-1.45621	-2.74387	0.0614989	-23.6787	5.9772e-124	1.29623e-122
CR2	386.534	-1.4545	-2.74062	0.0946843	-15.3616	2.96288e-53	2.67329e-52
CNTD2	16.2887	-1.45372	-2.73913	0.40114	-3.62397	0.000290112	0.000589905
KHDRBS2	34.0323	-1.45245	-2.73673	0.288146	-5.04067	4.63897e-07	1.16531e-06
MESP1	13.5113	-1.45236	-2.73655	0.410874	-3.5348	0.00040808	0.000818965
GNAO1	288.686	-1.4523	-2.73643	0.210064	-6.91358	4.72585e-12	1.52923e-11
LINC00622	8.20666	-1.45146	-2.73485	0.466826	-3.10921	0.00187586	0.00350165
CCDC40	113.578	-1.45146	-2.73485	0.175538	-8.26865	1.35488e-16	5.25952e-16
DOCK9-AS2	27.0289	-1.44979	-2.73168	0.316818	-4.5761	4.73729e-06	1.11606e-05
ABO	139.075	-1.44808	-2.72844	0.155128	-9.33472	1.01261e-20	4.51714e-20
HES5	5.18048	-1.44724	-2.72686	0.497559	-2.90868	0.0036296	0.00656786
MTCO2P2	4.03153	-1.44689	-2.72619	0.507176	-2.85283	0.00433314	0.00776764
P3H4	1108.28	-1.44659	-2.72564	0.0559994	-25.8323	3.84812e-147	9.91741e-146
U73166.2	22.627	-1.44519	-2.72298	0.341805	-4.22811	2.35664e-05	5.25397e-05
PCDHGA8	630.228	-1.44345	-2.71971	0.0742999	-19.4274	4.52883e-84	6.35042e-83
SLC38A2	9521.58	-1.44287	-2.71862	0.0235708	-61.2145	0	0
C8orf34	7.13967	-1.44249	-2.7179	0.476607	-3.02658	0.00247333	0.00456122
APLP1	163.822	-1.44099	-2.71507	0.140972	-10.2218	1.58332e-24	7.81711e-24
SORBS2	84.7814	-1.44084	-2.71479	0.197197	-7.3066	2.73982e-13	9.3499e-13
EFNB1	157.036	-1.44081	-2.71474	0.142854	-10.0859	6.37671e-24	3.09132e-23
GRB10	1429.7	-1.44067	-2.71447	0.0520704	-27.6677	1.70823e-168	5.05517e-167
CTD-2587H19.3	5.65416	-1.43911	-2.71154	0.49433	-2.91124	0.00360001	0.00651673
ZNF160	756.988	-1.43845	-2.71029	0.0690768	-20.8239	2.62875e-96	4.27085e-95
HIST2H2AC	27.6869	-1.43819	-2.70981	0.313329	-4.59003	4.43173e-06	1.0471e-05
MNX1	72.5507	-1.43475	-2.70336	0.210981	-6.80039	1.0434e-11	3.32517e-11
NOP56P1	11.0099	-1.43474	-2.70334	0.437836	-3.2769	0.00104952	0.00201727
PLCB4	471.268	-1.4339	-2.70177	0.0859499	-16.683	1.74214e-62	1.80021e-61
TPST2	200.878	-1.43355	-2.7011	0.129978	-11.0292	2.76452e-28	1.50255e-27
CCDC47	5682.49	-1.43343	-2.70088	0.0273446	-52.4209	0	0
PDGFA	191.584	-1.43301	-2.70009	0.1312	-10.9223	9.0148e-28	4.83649e-27
DPF3	16.6236	-1.43274	-2.69959	0.377459	-3.79575	0.000147197	0.000307357
LINC00665	1535.41	-1.43232	-2.6988	0.0484371	-29.5707	3.55566e-192	1.22451e-190
SLC39A6	3225.85	-1.43201	-2.69823	0.0341264	-41.9621	0	0
SMTNL2	14.149	-1.43121	-2.69673	0.398985	-3.58712	0.000334348	0.000677106
DIRAS1	50.5525	-1.43041	-2.69523	0.240294	-5.95275	2.63669e-09	7.45429e-09
ERICH2	13.4503	-1.42973	-2.69397	0.41541	-3.44174	0.000577982	0.00114293
MAN2B1	1023.81	-1.42971	-2.69393	0.0589754	-24.2425	7.92575e-130	1.79439e-128
C20orf196	126.56	-1.42819	-2.69108	0.159502	-8.95406	3.42639e-19	1.46212e-18
GPA33	96.6741	-1.42703	-2.68892	0.180794	-7.8931	2.94765e-15	1.08811e-14
CTD-2630F21.1	21.4357	-1.42511	-2.68535	0.348416	-4.09025	4.309e-05	9.38937e-05
WASIR2	10.4833	-1.42233	-2.68019	0.440648	-3.22782	0.00124736	0.00237466
ETV4	1208.68	-1.4215	-2.67864	0.053828	-26.4082	1.10312e-153	2.97629e-152
PLD3	1847.11	-1.42124	-2.67816	0.0455283	-31.2167	6.33325e-214	2.53343e-212
MEX3B	87.7098	-1.42107	-2.67785	0.193005	-7.36289	1.79975e-13	6.18499e-13
RP11-552M11.8	37.5395	-1.42069	-2.67714	0.276571	-5.1368	2.79459e-07	7.10951e-07
TXNDC17	1489.58	-1.42061	-2.67699	0.0481953	-29.4762	5.81939e-191	1.97627e-189
SNHG25	20.7181	-1.4206	-2.67697	0.352869	-4.02586	5.67675e-05	0.000122564
MAN2A2	1317.75	-1.41931	-2.67458	0.0511082	-27.7708	9.77795e-170	2.90237e-168
INTS6L	322.511	-1.4191	-2.67418	0.103582	-13.7002	1.01181e-42	7.55423e-42
PNMA3	9.33419	-1.41837	-2.67283	0.459105	-3.08942	0.0020055	0.00372975
RP11-791G15.2	36.2415	-1.41794	-2.67204	0.281406	-5.03878	4.6851e-07	1.17615e-06
RP3-395M20.8	3.90611	-1.4152	-2.66696	0.507341	-2.78944	0.00527996	0.00935743
STK32A	175.115	-1.41514	-2.66685	0.143515	-9.86051	6.17348e-23	2.90916e-22
RP11-429J17.5	18.2744	-1.41513	-2.66683	0.363547	-3.89255	9.91954e-05	0.000209996
FAM189A2	140.655	-1.4151	-2.66679	0.152665	-9.26934	1.87296e-20	8.30582e-20
IGSF10	57.5941	-1.41441	-2.6655	0.23838	-5.9334	2.96727e-09	8.37074e-09
MT-CO1	389810	-1.41397	-2.6647	0.0159639	-88.5732	0	0
PTPRE	1296.91	-1.4131	-2.6631	0.0524036	-26.9658	3.7261e-160	1.04571e-158
KANK1	505.067	-1.41249	-2.66196	0.0811241	-17.4115	6.75115e-68	7.53763e-67
AHR	9837.51	-1.41203	-2.66112	0.0230543	-61.2483	0	0
PCDHA10	161.86	-1.41143	-2.66	0.143468	-9.83788	7.73195e-23	3.62958e-22
MTATP8P1	51.1816	-1.41131	-2.65978	0.254347	-5.54874	2.8774e-08	7.71024e-08
CTC-429P9.5	34.9058	-1.41096	-2.65914	0.294828	-4.78571	1.70384e-06	4.13201e-06
IRF2BPL	3951.27	-1.41053	-2.65834	0.0340114	-41.4721	0	0
ZSWIM5	1045.93	-1.41038	-2.65807	0.0574673	-24.5423	5.22758e-133	1.21014e-131
NKX2-3	13.074	-1.41032	-2.65796	0.40678	-3.46703	0.000526237	0.00104494
HAR1A	20.0944	-1.41031	-2.65795	0.365643	-3.85708	0.000114752	0.000241621
KAT14	397.712	-1.41018	-2.6577	0.0928978	-15.1799	4.80504e-52	4.24916e-51
ARAP1	4753.66	-1.40981	-2.65702	0.0292183	-48.2509	0	0
PFKFB3	4491.28	-1.40957	-2.65657	0.0291031	-48.4335	0	0
RP5-1086K13.1	58.863	-1.40956	-2.65657	0.227102	-6.20673	5.40977e-10	1.58794e-09
TRIM29	396.847	-1.40955	-2.65654	0.0908435	-15.5162	2.69383e-54	2.47506e-53
PCDHB14	276.979	-1.40818	-2.65402	0.110239	-12.7738	2.29636e-37	1.53727e-36
RNF128	27.6265	-1.408	-2.65368	0.313644	-4.48915	7.15081e-06	1.66362e-05
FSTL4	72.2479	-1.40743	-2.65264	0.213644	-6.58775	4.46535e-11	1.38426e-10
TOB2	2520.26	-1.40697	-2.6518	0.0382412	-36.7921	2.46891e-296	1.43733e-294
RP11-174G6.1	28.4099	-1.4067	-2.6513	0.311035	-4.52265	6.10708e-06	1.4281e-05
CTD-2368P22.1	328.354	-1.40471	-2.64765	0.0997303	-14.0851	4.68821e-45	3.65946e-44
TMEM104	1847.27	-1.40387	-2.64611	0.0441679	-31.7849	1.04773e-221	4.36055e-220
MTND4P24	6.12983	-1.40285	-2.64423	0.487106	-2.87996	0.00397729	0.0071619
UNC5B	103.839	-1.4026	-2.64378	0.182496	-7.68567	1.52199e-14	5.45067e-14
INTS3	21467.5	-1.40235	-2.64333	0.0159692	-87.8164	0	0
FOXD2-AS1	145.347	-1.4003	-2.63956	0.154906	-9.03964	1.57186e-19	6.77103e-19
SLITRK5	619.42	-1.40021	-2.6394	0.0748402	-18.7093	4.15435e-78	5.32525e-77
CLDN10	507.943	-1.39911	-2.63739	0.0823134	-16.9974	8.58484e-65	9.13646e-64
ALDOC	479.826	-1.39844	-2.63617	0.0845821	-16.5336	2.10366e-61	2.14768e-60
AC009404.2	107.162	-1.39831	-2.63593	0.172705	-8.0965	5.65611e-16	2.14542e-15
KRTCAP3	236.029	-1.39747	-2.63439	0.12237	-11.42	3.32189e-30	1.89777e-29
TNFRSF21	4755.32	-1.39745	-2.63436	0.0294413	-47.4657	0	0
PPM1L	530.223	-1.39532	-2.63048	0.0789983	-17.6627	8.12514e-70	9.36018e-69
UQCC3	426.491	-1.39483	-2.62958	0.088748	-15.7168	1.16055e-55	1.08828e-54
KITLG	1767.5	-1.39423	-2.62848	0.0471686	-29.5584	5.12468e-192	1.76176e-190
ATP1A3	325.777	-1.39319	-2.62659	0.10242	-13.6028	3.85543e-42	2.84267e-41
AVIL	92.894	-1.39288	-2.62602	0.184381	-7.55434	4.20982e-14	1.48108e-13
RP11-563J2.3	9.2275	-1.39226	-2.6249	0.454995	-3.05995	0.00221372	0.00409908
ST6GAL1	839.667	-1.39224	-2.62486	0.0696437	-19.9909	6.61244e-89	9.78412e-88
ZG16B	45.8633	-1.39182	-2.62409	0.255845	-5.44009	5.32544e-08	1.40587e-07
AC005592.2	40.7342	-1.39069	-2.62204	0.265861	-5.23089	1.68694e-07	4.34357e-07
LHX6	393.209	-1.39017	-2.6211	0.0940776	-14.7769	2.06503e-49	1.75626e-48
RP4-564F22.5	52.9207	-1.38904	-2.61904	0.240923	-5.76549	8.14226e-09	2.24641e-08
JMJD7	10.2119	-1.38782	-2.61684	0.443211	-3.13129	0.00174038	0.00326306
ITPA	743.655	-1.38781	-2.61681	0.0697899	-19.8856	5.4274e-88	7.97636e-87
AC005682.5	244.172	-1.3874	-2.61607	0.115952	-11.9653	5.39945e-33	3.27804e-32
CTD-2561J22.2	87.5382	-1.38721	-2.61572	0.195297	-7.10305	1.22029e-12	4.05127e-12
MT1XP1	46.758	-1.38633	-2.61412	0.252608	-5.48805	4.06398e-08	1.08025e-07
FDXR	615.832	-1.38574	-2.61306	0.0737669	-18.7854	9.94899e-79	1.28372e-77
ZNF324B	210.987	-1.38435	-2.61054	0.124555	-11.1143	1.06846e-28	5.86591e-28
NFIA	1116.14	-1.38417	-2.61022	0.0575944	-24.0331	1.2551e-127	2.78989e-126
PLXND1	4239.23	-1.3841	-2.61009	0.0299306	-46.2436	0	0
ZNF780A	459.351	-1.38259	-2.60736	0.087562	-15.7898	3.65713e-56	3.4509e-55
CTD-2540F13.2	20.3984	-1.38253	-2.60726	0.348941	-3.96208	7.42986e-05	0.000158889
DSP	14104.4	-1.38227	-2.60677	0.0208918	-66.163	0	0
PIGFP1	8.46229	-1.38199	-2.60627	0.459353	-3.00855	0.00262494	0.00482308
RP11-1038A11.1	27.9521	-1.38126	-2.60495	0.316512	-4.364	1.27707e-05	2.90779e-05
ARHGEF4	1263.7	-1.38118	-2.60482	0.0533395	-25.8942	7.74064e-148	2.00549e-146
EVA1C	29.8902	-1.38052	-2.60363	0.304122	-4.53937	5.64217e-06	1.32255e-05
TMC4	1435.66	-1.37999	-2.60266	0.0493193	-27.9807	2.7942e-172	8.4609e-171
PITPNM3	492.43	-1.37964	-2.60203	0.0819177	-16.8418	1.20583e-63	1.26541e-62
SDHAF1	239.356	-1.3796	-2.60197	0.12601	-10.9483	6.76846e-28	3.64632e-27
RP11-539E17.5	15.6485	-1.37704	-2.59735	0.387312	-3.55538	0.000377435	0.000759881
RP11-422P24.11	55.6305	-1.37681	-2.59694	0.232828	-5.91341	3.35099e-09	9.4274e-09
ENTPD2	139.135	-1.37665	-2.59665	0.154441	-8.9138	4.93117e-19	2.09102e-18
TSPAN13	5196.32	-1.3743	-2.59242	0.0317894	-43.2313	0	0
CST2	18.0837	-1.37294	-2.58998	0.385002	-3.56605	0.000362395	0.000730881
PCSK6	358.85	-1.37253	-2.58924	0.0956974	-14.3424	1.18859e-46	9.57577e-46
RP11-3P17.4	8.54595	-1.37156	-2.58751	0.460912	-2.97576	0.00292267	0.00534453
KIAA1549	1156.68	-1.37128	-2.587	0.0590977	-23.2036	4.19145e-119	8.73151e-118
VWA1	2146.11	-1.3709	-2.58632	0.0407194	-33.667	1.75647e-248	8.54684e-247
CP	21.0096	-1.37011	-2.5849	0.362877	-3.77568	0.000159569	0.000332198
LINGO1	21.2227	-1.36949	-2.5838	0.348008	-3.93523	8.31157e-05	0.000177105
ALKBH6	122.906	-1.36853	-2.58208	0.167886	-8.15156	3.59268e-16	1.37422e-15
ERVK3-1	725.795	-1.36852	-2.58205	0.0718826	-19.0382	8.22876e-81	1.0935e-79
CTC-429P9.3	95.717	-1.36741	-2.58007	0.183882	-7.43634	1.03512e-13	3.58117e-13
TLR5	59.1499	-1.36663	-2.57868	0.224002	-6.10097	1.05424e-09	3.04789e-09
PYCR1	1649.04	-1.36551	-2.57668	0.0455732	-29.9631	2.97429e-197	1.06168e-195
TEN1-CDK3	24.1573	-1.36499	-2.57574	0.334867	-4.07622	4.57745e-05	9.95769e-05
RP11-1094H24.4	15.3953	-1.36158	-2.56966	0.391017	-3.48214	0.000497423	0.000989938
NOTCH3	7959.99	-1.36116	-2.56892	0.0256758	-53.0135	0	0
CTC-281F24.1	4.97466	-1.35975	-2.5664	0.499413	-2.72269	0.00647522	0.0113496
RP11-269C4.2	22.7885	-1.35912	-2.56529	0.333383	-4.07677	4.56663e-05	9.93636e-05
STEAP2	614.198	-1.35788	-2.56309	0.0750432	-18.0947	3.50985e-73	4.24327e-72
B3GALT6	856.516	-1.3572	-2.56187	0.0630501	-21.5257	8.94734e-103	1.55711e-101
TNC	5192.99	-1.35653	-2.56069	0.03091	-43.8866	0	0
FBN2	2160.77	-1.35594	-2.55964	0.0403978	-33.5647	5.49229e-247	2.66587e-245
HEYL	67.4769	-1.35548	-2.55882	0.213924	-6.33628	2.35385e-10	7.04138e-10
ADCY9	2328.96	-1.35473	-2.55748	0.0401361	-33.7533	9.56334e-250	4.70021e-248
NFIB	1123.52	-1.35285	-2.55416	0.0578525	-23.3844	6.15472e-121	1.30577e-119
RP11-981P6.1	21.3089	-1.3528	-2.55407	0.348721	-3.87931	0.000104754	0.000221404
CTD-2369P2.8	4.82476	-1.35199	-2.55265	0.500528	-2.70114	0.00691028	0.0120754
ENO2	491.935	-1.35198	-2.55262	0.0825743	-16.3728	2.98916e-60	3.01552e-59
ADCY10P1	56.0136	-1.35161	-2.55196	0.245542	-5.50458	3.70041e-08	9.85349e-08
HAP1	183.342	-1.35126	-2.55134	0.13234	-10.2105	1.77964e-24	8.77528e-24
TMX4	1011.33	-1.35045	-2.54992	0.0582627	-23.1786	7.48038e-119	1.55498e-117
SNORD17	35.815	-1.34944	-2.54813	0.289646	-4.65892	3.17866e-06	7.57156e-06
FAM84B	5791.87	-1.34918	-2.54767	0.0268464	-50.2556	0	0
ZNF574	1009.8	-1.34854	-2.54654	0.057475	-23.463	9.73696e-122	2.07931e-120
PCDHB6	239.884	-1.34732	-2.54438	0.117979	-11.42	3.32342e-30	1.89808e-29
P3H2	375.351	-1.34514	-2.54055	0.0961393	-13.9916	1.75461e-44	1.35553e-43
MAPK8IP2	176.996	-1.34465	-2.53968	0.133798	-10.0498	9.20275e-24	4.44262e-23
TSPAN33	25.8503	-1.34442	-2.53929	0.319226	-4.21151	2.53666e-05	5.6418e-05
NR4A2	257.845	-1.34433	-2.53912	0.116634	-11.526	9.75421e-31	5.63669e-30
C3orf67	446.658	-1.34371	-2.53804	0.0874817	-15.3599	3.03843e-53	2.74019e-52
RAPSN	6.45995	-1.34224	-2.53544	0.480979	-2.79064	0.00526043	0.00932566
SPRED3	13.5824	-1.34185	-2.53476	0.408612	-3.28393	0.00102371	0.00197036
PPFIBP2	200.814	-1.34147	-2.53409	0.128092	-10.4727	1.1532e-25	5.86829e-25
CBX2	1232.69	-1.34143	-2.53403	0.0531903	-25.2195	2.44631e-140	6.0116e-139
AC144831.1	22.5365	-1.3398	-2.53116	0.336371	-3.98309	6.80246e-05	0.000145806
ARHGAP32	1565.99	-1.33975	-2.53108	0.048628	-27.5511	4.29298e-167	1.26278e-165
SLC22A18AS	44.1962	-1.33969	-2.53096	0.256707	-5.21874	1.80148e-07	4.63303e-07
CDC42SE1	19649.7	-1.3385	-2.52888	0.0163997	-81.6176	0	0
ACP6	3515.66	-1.3369	-2.52607	0.0342174	-39.0706	0	0
PPP1R3G	52.1597	-1.33663	-2.5256	0.235668	-5.67166	1.41424e-08	3.85346e-08
HFE	502.818	-1.3363	-2.52503	0.0880194	-15.1819	4.66345e-52	4.12582e-51
PXYLP1	237.811	-1.33623	-2.52491	0.121654	-10.9838	4.57072e-28	2.46983e-27
FRMD6	676.154	-1.33621	-2.52488	0.0729151	-18.3256	5.16795e-75	6.386e-74
HPGD	1081.35	-1.3338	-2.52066	0.0589812	-22.614	3.156e-113	6.14275e-112
SCEL	4868.7	-1.33367	-2.52043	0.0287452	-46.3962	0	0
MGAM	25.1386	-1.33005	-2.51412	0.333046	-3.9936	6.50782e-05	0.000139736
RP11-46A10.5	37.3021	-1.32698	-2.50876	0.286101	-4.63814	3.51554e-06	8.35267e-06
LRRC37A3	194.859	-1.32677	-2.50841	0.131043	-10.1247	4.29161e-24	2.09086e-23
SNORD99	23.6908	-1.3265	-2.50794	0.331203	-4.0051	6.19911e-05	0.000133312
BCL3	1077.34	-1.32635	-2.50767	0.0580067	-22.8654	1.02608e-115	2.05859e-114
TMEM150C	547.029	-1.32632	-2.50761	0.0795223	-16.6785	1.87786e-62	1.93943e-61
AC011933.2	11.2913	-1.32565	-2.50647	0.433448	-3.05839	0.00222529	0.00411854
OPLAH	294.148	-1.3252	-2.50568	0.107885	-12.2834	1.112e-34	6.99641e-34
ZNF461	178.335	-1.32508	-2.50547	0.132775	-9.97989	1.86665e-23	8.93846e-23
SLC6A8	313.483	-1.32451	-2.50447	0.10114	-13.0958	3.47958e-39	2.40935e-38
SCGB3A1	26.7158	-1.32354	-2.50279	0.313655	-4.21973	2.446e-05	5.44759e-05
CTD-2555O16.2	15.3325	-1.3231	-2.50202	0.384645	-3.43978	0.000582184	0.00115089
RP11-456P18.2	20.845	-1.32297	-2.50181	0.346145	-3.82203	0.000132359	0.000277351
AC007620.3	12.9079	-1.32285	-2.50159	0.413289	-3.20078	0.00137057	0.00259759
ZNF133	314.46	-1.32171	-2.49963	0.105792	-12.4935	8.10098e-36	5.21948e-35
RP11-379F4.8	9.73359	-1.3214	-2.49908	0.445616	-2.96533	0.00302361	0.00552085
RP1-102E24.8	61.1456	-1.32079	-2.49803	0.220639	-5.98621	2.14787e-09	6.10054e-09
WNT7A	25.6258	-1.32074	-2.49794	0.32087	-4.11612	3.85302e-05	8.43335e-05
ACAD8	509.578	-1.32055	-2.49761	0.08193	-16.118	1.90616e-58	1.87368e-57
CCDC70	5.92261	-1.32036	-2.49729	0.490178	-2.69364	0.00706768	0.0123383
CBWD5	175.192	-1.32031	-2.49719	0.507359	-2.60231	0.00925987	0.0159307
NOVA2	35.4637	-1.32026	-2.49711	0.28296	-4.6659	3.07272e-06	7.32636e-06
RP13-735L24.1	6.92343	-1.31914	-2.49517	0.473194	-2.78773	0.00530792	0.00939963
AC002116.7	29.3235	-1.31911	-2.49511	0.301517	-4.37489	1.21493e-05	2.77275e-05
EVPL	5830.08	-1.31892	-2.49479	0.0262698	-50.2068	0	0
CD55	7049.88	-1.31878	-2.49456	0.0238744	-55.2385	0	0
ZNF92	1797.44	-1.31729	-2.49197	0.0451172	-29.197	2.11801e-187	6.98659e-186
MIDN	7867.74	-1.3161	-2.48993	0.023482	-56.0473	0	0
ESR1	98.7355	-1.31609	-2.48991	0.175964	-7.47932	7.47087e-14	2.59754e-13
RP11-649A18.4	142.579	-1.31538	-2.48867	0.152164	-8.64444	5.40689e-18	2.21635e-17
ITGB5	4769.89	-1.3152	-2.48837	0.0281809	-46.6699	0	0
C1orf61	361.423	-1.31519	-2.48835	0.0952908	-13.8019	2.48379e-43	1.87733e-42
RRN3P1	94.0927	-1.31505	-2.48812	0.185058	-7.10617	1.1931e-12	3.96235e-12
ABCA4	48.4913	-1.31492	-2.48788	0.257875	-5.09904	3.41373e-07	8.64035e-07
HOXC13-AS	15.3431	-1.3137	-2.48579	0.386676	-3.39743	0.000680217	0.00133524
AP006222.2	30.9257	-1.31287	-2.48435	0.295636	-4.44082	8.96153e-06	2.06913e-05
ADORA1	315.844	-1.31285	-2.48432	0.102123	-12.8555	8.00849e-38	5.41681e-37
C14orf79	278.469	-1.31098	-2.4811	0.108103	-12.1272	7.58353e-34	4.70776e-33
HID1	1248.93	-1.31009	-2.47957	0.053115	-24.6652	2.52883e-134	5.92413e-133
UNC5C	13.3227	-1.30997	-2.47936	0.401082	-3.26608	0.00109047	0.00209144
SSC5D	6.92858	-1.30843	-2.47671	0.475525	-2.75154	0.00593158	0.0104398
SERPINF2	33.5644	-1.30682	-2.47396	0.304063	-4.29786	1.72456e-05	3.88955e-05
MT-CO3	188836	-1.30597	-2.47251	0.0259361	-50.3535	0	0
WDFY4	6.5251	-1.30478	-2.47047	0.484197	-2.69473	0.00704449	0.0122989
SLC45A3	198.109	-1.30324	-2.46782	0.126371	-10.3128	6.16951e-25	3.07391e-24
GALNT4	12.715	-1.30297	-2.46736	0.412473	-3.15892	0.00158354	0.00298014
LINC00933	5.31749	-1.30293	-2.4673	0.49518	-2.63123	0.00850769	0.0147091
AC012358.8	6.83246	-1.30288	-2.46721	0.477171	-2.73042	0.00632535	0.0110989
SLC9A3R1	3600.26	-1.30179	-2.46535	0.0340043	-38.2831	0	0
LRP6	2805.68	-1.30167	-2.46514	0.0370492	-35.1336	2.07089e-270	1.12213e-268
ANTXR1	1881.43	-1.30159	-2.46501	0.0451775	-28.8107	1.57719e-182	5.07426e-181
TOX	67.0748	-1.30034	-2.46287	0.213484	-6.09105	1.1217e-09	3.23479e-09
ALCAM	15549.2	-1.29964	-2.46167	0.0185943	-69.8946	0	0
FUT1	228.029	-1.29927	-2.46104	0.120753	-10.7597	5.33556e-27	2.81166e-26
RP11-154H23.3	33.158	-1.29914	-2.46081	0.299107	-4.34338	1.40309e-05	3.18582e-05
SNTB1	544.839	-1.29847	-2.45968	0.0811618	-15.9985	1.30848e-57	1.26772e-56
IFNGR1	2597.61	-1.29519	-2.4541	0.0400389	-32.3484	1.45999e-229	6.49067e-228
MB21D1	202.088	-1.29502	-2.45381	0.129665	-9.98746	1.7295e-23	8.29186e-23
PIGM	723.553	-1.29457	-2.45304	0.0673051	-19.2344	1.9089e-82	2.59847e-81
PCDHGB1	251.347	-1.29425	-2.4525	0.12208	-10.6016	2.92773e-26	1.51466e-25
PPP2R5B	178.25	-1.29421	-2.45243	0.135659	-9.54021	1.42546e-21	6.48753e-21
ZNF600	390.075	-1.29323	-2.45076	0.0924427	-13.9895	1.80619e-44	1.39428e-43
PRAC2	5.34572	-1.29253	-2.44958	0.496305	-2.60431	0.00920593	0.0158407
STOM	6245.42	-1.29193	-2.44855	0.0251591	-51.3503	0	0
ZNF587B	479.589	-1.29164	-2.44806	0.0847844	-15.2344	2.09039e-52	1.86288e-51
OVGP1	86.0124	-1.29138	-2.44762	0.205032	-6.29842	3.00688e-10	8.94836e-10
RP11-1275H24.3	48.6968	-1.29135	-2.44756	0.244315	-5.28557	1.25312e-07	3.24925e-07
RP5-1139B12.2	5.74743	-1.29132	-2.44753	0.487854	-2.64695	0.00812214	0.0140861
ADGRG5	200.326	-1.29031	-2.4458	0.129287	-9.98019	1.86115e-23	8.91431e-23
FAM227A	186.708	-1.28894	-2.44349	0.131042	-9.83613	7.86827e-23	3.69269e-22
C3	100.476	-1.2887	-2.44307	0.17864	-7.21394	5.43568e-13	1.83418e-12
PCDHGB4	48.8399	-1.28768	-2.44136	0.249879	-5.15322	2.56054e-07	6.52596e-07
PIAS3	3382.93	-1.28702	-2.44024	0.0325884	-39.4933	0	0
PALM	238.661	-1.28645	-2.43928	0.117012	-10.9942	4.0751e-28	2.20506e-27
RNU1-59P	9.3982	-1.28618	-2.43881	0.445381	-2.88781	0.00387937	0.00699073
COL25A1	13.2332	-1.28569	-2.43799	0.414379	-3.10269	0.0019177	0.00357497
RBM22P2	25.0389	-1.28444	-2.43587	0.334626	-3.83843	0.000123826	0.000260055
ADARB1	1060.78	-1.28409	-2.43528	0.0597703	-21.4837	2.2115e-102	3.83163e-101
LRP5	14470.3	-1.28328	-2.43392	0.0208765	-61.4703	0	0
CCDC168	18.0979	-1.28243	-2.43249	0.36207	-3.54194	0.000397191	0.00079793
KCNK13	67.3056	-1.28201	-2.43177	0.21018	-6.09958	1.0635e-09	3.0733e-09
CADPS	4.48681	-1.28176	-2.43135	0.507944	-2.52343	0.0116217	0.0197098
ADAMTSL4-AS1	23.3494	-1.2801	-2.42856	0.334507	-3.82683	0.000129806	0.000272205
ZFP92	28.1594	-1.28007	-2.42851	0.307817	-4.15854	3.20284e-05	7.05287e-05
MTCO3P12	976.196	-1.27991	-2.42824	0.303762	-4.21354	2.51404e-05	5.59402e-05
FBP1	242.16	-1.27962	-2.42775	0.120373	-10.6305	2.15061e-26	1.11764e-25
RP11-21L23.2	309.95	-1.27954	-2.42762	0.104392	-12.2571	1.53831e-34	9.65068e-34
A1BG-AS1	126.211	-1.27953	-2.4276	0.158811	-8.05692	7.82413e-16	2.95345e-15
MYB	367.828	-1.27689	-2.42315	0.0969337	-13.1728	1.2587e-39	8.80279e-39
CTD-3138B18.6	21.8813	-1.2763	-2.42217	0.343862	-3.71166	0.000205902	0.000424365
RP11-206L10.9	45.478	-1.27625	-2.42208	0.251475	-5.07506	3.87384e-07	9.78009e-07
ADRA2C	86.1383	-1.27622	-2.42204	0.198135	-6.44117	1.18557e-10	3.60274e-10
RP11-356J5.12	4.49485	-1.27607	-2.42179	0.502471	-2.53959	0.0110981	0.0188708
JMJD7-PLA2G4B	119.428	-1.27345	-2.41739	0.162237	-7.84932	4.18315e-15	1.53377e-14
SYNGR2	4417.52	-1.27266	-2.41606	0.0291559	-43.6501	0	0
PTCHD4	11.3841	-1.27255	-2.41588	0.426738	-2.98203	0.0028634	0.00524152
TMEM81	83.1337	-1.27123	-2.41367	0.193949	-6.55446	5.5845e-11	1.72436e-10
FASTKD5	703.847	-1.27068	-2.41275	0.0686078	-18.5209	1.39999e-76	1.75771e-75
SLC39A1	33466.7	-1.26987	-2.41139	0.0147623	-86.0211	0	0
RP11-800A3.4	477.589	-1.26842	-2.40898	0.0841719	-15.0694	2.57263e-51	2.24858e-50
ZNF814	135.397	-1.26819	-2.40859	0.163165	-7.77241	7.70077e-15	2.79575e-14
RAP1GAP	771.301	-1.2681	-2.40844	0.0653353	-19.4091	6.46341e-84	9.04368e-83
AP000936.1	31.0098	-1.26732	-2.40714	0.332844	-3.80754	0.000140355	0.000293573
SNORA22	7.70398	-1.26602	-2.40497	0.462414	-2.73785	0.00618428	0.0108611
ZNF774	201.407	-1.26473	-2.40281	0.130274	-9.70823	2.78131e-22	1.28831e-21
SP3P	17.6465	-1.26353	-2.40083	0.373711	-3.38104	0.000722116	0.00141295
RDH10	5194.14	-1.26338	-2.40058	0.0300947	-41.9804	0	0
THBS3	174.865	-1.26326	-2.40038	0.146917	-8.59852	8.07537e-18	3.28404e-17
ATP13A1	2696.81	-1.26191	-2.39813	0.0360681	-34.9869	3.56264e-268	1.9198e-266
TRAPPC9	953.934	-1.26007	-2.39507	0.0599354	-21.0237	3.97984e-98	6.59744e-97
MICALCL	193.942	-1.26002	-2.39499	0.129992	-9.69302	3.22836e-22	1.49361e-21
KHDRBS3	128.617	-1.25986	-2.39472	0.15828	-7.95969	1.72468e-15	6.43213e-15
IRF2BP1	728.9	-1.25964	-2.39436	0.0673533	-18.7019	4.77391e-78	6.10742e-77
RP11-379K17.12	13.5799	-1.25885	-2.39304	0.402621	-3.12662	0.00176826	0.00331343
TMEM57	1363.81	-1.25873	-2.39285	0.0503644	-24.9925	7.37685e-138	1.77054e-136
PRX	96.0364	-1.25831	-2.39215	0.180662	-6.96501	3.28385e-12	1.07112e-11
RP11-305E6.4	43.1416	-1.25824	-2.39204	0.272738	-4.61339	3.96163e-06	9.39315e-06
DPYSL3	2136.19	-1.25754	-2.39087	0.0410671	-30.6216	6.32303e-206	2.39699e-204
RN7SKP80	15.7232	-1.25736	-2.39057	0.378383	-3.32297	0.000890641	0.00172511
SESN3	916.489	-1.25598	-2.3883	0.0619741	-20.2662	2.55413e-91	3.87898e-90
CTD-2619J13.17	42.5707	-1.25434	-2.38557	0.260763	-4.81025	1.50744e-06	3.66618e-06
RP11-211G23.2	32.7564	-1.25387	-2.38481	0.289529	-4.33073	1.48615e-05	3.36777e-05
PLA2G7	27.6163	-1.25371	-2.38454	0.318347	-3.93819	8.20971e-05	0.00017503
SIPA1L2	614.908	-1.25345	-2.3841	0.0740572	-16.9254	2.9242e-64	3.0869e-63
FAM83H-AS1	2850.64	-1.2529	-2.3832	0.0355226	-35.2705	1.66484e-272	9.04607e-271
ZC3HAV1L	194.073	-1.25277	-2.38299	0.130671	-9.58721	9.04948e-22	4.14268e-21
NBEA	820.806	-1.25263	-2.38276	0.0665353	-18.8266	4.56992e-79	5.93574e-78
SNHG3	2522.09	-1.25248	-2.3825	0.0388462	-32.242	4.56099e-228	2.00941e-226
KIF26B	78.2808	-1.25089	-2.37989	0.199589	-6.26734	3.67261e-10	1.08914e-09
RP11-582E3.4	17.4288	-1.25028	-2.37887	0.378473	-3.30348	0.000954925	0.00184396
EFNA2	72.228	-1.24936	-2.37736	0.204757	-6.10169	1.0495e-09	3.03463e-09
WASH4P	27.873	-1.249	-2.37676	0.349483	-3.57385	0.000351776	0.00071093
NRTN	39.2348	-1.24851	-2.37595	0.280019	-4.45866	8.24749e-06	1.9108e-05
AC133785.1	15.5142	-1.24783	-2.37484	0.382477	-3.26249	0.00110436	0.00211561
C1QTNF3	109.396	-1.24717	-2.37375	0.167065	-7.46516	8.31955e-14	2.89005e-13
RP5-1009N12.1	24.5866	-1.24699	-2.37345	0.331862	-3.75755	0.000171588	0.000356158
PIGH	247.301	-1.24697	-2.37343	0.114778	-10.8642	1.70781e-27	9.11004e-27
OVOL2	160.705	-1.24646	-2.37258	0.150155	-8.30112	1.03132e-16	4.02827e-16
CHN1	128.077	-1.24585	-2.37159	0.158135	-7.87842	3.3154e-15	1.22064e-14
HK1	2822.27	-1.24569	-2.37133	0.0402474	-30.951	2.46634e-210	9.66814e-209
RP11-589N15.2	9.82273	-1.24562	-2.3712	0.438837	-2.83845	0.00453329	0.00810342
JTB	12857.5	-1.24504	-2.37025	0.0228275	-54.5412	0	0
LINC01534	21.1179	-1.24482	-2.36989	0.348978	-3.56704	0.000361039	0.000728447
RP11-74C1.4	23.7971	-1.24445	-2.36929	0.327665	-3.79795	0.0001459	0.000304812
BCL6	1128.26	-1.24434	-2.36911	0.0552676	-22.5149	2.96585e-112	5.72139e-111
RP11-715J22.4	16.0432	-1.24412	-2.36874	0.376205	-3.30702	0.000942929	0.00182169
SSTR5-AS1	22.1138	-1.244	-2.36855	0.34114	-3.64661	0.000265727	0.000542182
BMP7	86.1509	-1.24393	-2.36843	0.199167	-6.24566	4.22013e-10	1.2471e-09
CENPBD1P1	459.229	-1.24261	-2.36626	0.0902217	-13.7728	3.71461e-43	2.79467e-42
SOX13	1489.76	-1.242	-2.36525	0.0488508	-25.4243	1.35998e-142	3.41497e-141
CEACAM19	185.02	-1.24151	-2.36445	0.136809	-9.07474	1.1395e-19	4.93683e-19
LYPD3	106.511	-1.24106	-2.36372	0.170321	-7.28661	3.1786e-13	1.08208e-12
HCAR3	9.81022	-1.24059	-2.36295	0.43687	-2.83973	0.0045152	0.0080733
PVR	3129.61	-1.24047	-2.36276	0.0344334	-36.0253	3.35892e-284	1.92116e-282
ZNF749	233.695	-1.24039	-2.36262	0.116537	-10.6437	1.86556e-26	9.71053e-26
SLC5A6	1654.55	-1.24002	-2.36202	0.0466477	-26.5827	1.07659e-155	2.95776e-154
AUTS2	665.379	-1.23963	-2.36138	0.0711657	-17.4189	5.93003e-68	6.62464e-67
DZANK1	98.7712	-1.23945	-2.36108	0.175153	-7.07638	1.47971e-12	4.89011e-12
TBC1D16	1140.82	-1.23942	-2.36103	0.0571015	-21.7055	1.82087e-104	3.23212e-103
CACNB3	553.154	-1.23761	-2.35808	0.0780046	-15.8659	1.09196e-56	1.04092e-55
EPHA5	18.9938	-1.23589	-2.35526	0.355658	-3.47493	0.000510979	0.00101598
LINC00862	15.7637	-1.23579	-2.3551	0.390218	-3.16692	0.0015406	0.00290269
PIGF	256.555	-1.23566	-2.35488	0.113496	-10.8872	1.32676e-27	7.089e-27
RP11-1275H24.2	23.5575	-1.2344	-2.35283	0.339346	-3.63758	0.00027521	0.00056071
RP11-175B9.3	104.943	-1.23414	-2.3524	0.318368	-3.87645	0.000105992	0.000223972
CFAP161	4.0202	-1.2334	-2.35121	0.506787	-2.43377	0.0149427	0.0249483
CH17-437K3.1	8.62387	-1.23231	-2.34942	0.453289	-2.71858	0.0065562	0.0114833
SLITRK3	32.4196	-1.23207	-2.34904	0.304482	-4.04645	5.20009e-05	0.000112596
TNFSF9	87.0582	-1.2314	-2.34795	0.195442	-6.30058	2.96525e-10	8.82984e-10
ICAM3	139.88	-1.23083	-2.34702	0.1544	-7.9717	1.56506e-15	5.84239e-15
ARID5B	1096.62	-1.23026	-2.34609	0.0557752	-22.0575	8.09953e-108	1.49185e-106
ADGRL3	146.775	-1.22991	-2.34552	0.148285	-8.29418	1.09336e-16	4.26295e-16
ZNF385A	2360.58	-1.22967	-2.34513	0.0384847	-31.9521	5.05051e-224	2.14767e-222
MIR4312	4.11461	-1.22927	-2.34449	0.506806	-2.42553	0.015286	0.0254823
CARMIL3	10.4909	-1.22916	-2.3443	0.43209	-2.84468	0.00444567	0.00795551
LINC01391	7.43382	-1.2288	-2.34372	0.47129	-2.60731	0.00912569	0.0157123
RORC	807.995	-1.22878	-2.34369	0.0637795	-19.2661	1.03472e-82	1.41342e-81
ATP6V1C2	22.8788	-1.22877	-2.34367	0.333549	-3.68391	0.000229683	0.000472035
SNHG20	337.321	-1.22645	-2.3399	0.102454	-11.9707	5.06302e-33	3.07857e-32
RP11-57A19.2	14.0519	-1.22638	-2.33979	0.403228	-3.04141	0.00235475	0.00435073
SHKBP1	2191.24	-1.2257	-2.33869	0.0412196	-29.7358	2.64655e-194	9.24448e-193
MIR5587	7.13697	-1.22561	-2.33854	0.473437	-2.58875	0.00963253	0.0165369
RORB	63.8344	-1.22537	-2.33815	0.228189	-5.36997	7.87491e-08	2.06213e-07
ZYG11A	10.0344	-1.2251	-2.33772	0.439666	-2.78643	0.00532914	0.00943378
ZNF551	517.171	-1.22392	-2.33581	0.083383	-14.6783	8.87892e-49	7.47978e-48
RP11-141O11.2	16.6548	-1.2236	-2.33529	0.37234	-3.28625	0.0010153	0.00195495
CYP4F29P	8.01365	-1.22224	-2.33308	0.457804	-2.66978	0.00759006	0.0132102
CRYM	7.94726	-1.2219	-2.33253	0.459274	-2.6605	0.0078025	0.013557
ZNF547	77.2255	-1.22124	-2.33148	0.20217	-6.04068	1.53466e-09	4.39871e-09
ZNF252P-AS1	26.4383	-1.22097	-2.33104	0.312951	-3.90147	9.56096e-05	0.000202734
MDFI	494.894	-1.22065	-2.33052	0.081856	-14.9122	2.74653e-50	2.36258e-49
CERS4	289.165	-1.22057	-2.33039	0.105545	-11.5644	6.23941e-31	3.61627e-30
MN1	35.4923	-1.22022	-2.32982	0.278813	-4.37647	1.20619e-05	2.75378e-05
LINC00887	15.3049	-1.21887	-2.32765	0.384874	-3.16694	0.00154051	0.00290269
NEAT1	11320.7	-1.21714	-2.32485	0.0206407	-58.9677	0	0
MBNL3	1184.46	-1.2168	-2.3243	0.0537976	-22.6181	2.87674e-113	5.60477e-112
RP11-658F2.8	201.812	-1.21647	-2.32377	0.127908	-9.5105	1.89752e-21	8.60792e-21
SNX18P7	33.6417	-1.21621	-2.32336	0.298444	-4.07517	4.59805e-05	0.000100003
RP11-727A23.4	29.7337	-1.21613	-2.32323	0.30102	-4.04003	5.34455e-05	0.00011566
FGF19	22.0788	-1.21379	-2.31946	0.338532	-3.58544	0.00033651	0.000681344
CTA-363E19.2	5.53367	-1.21281	-2.31788	0.493433	-2.4579	0.0139753	0.0234332
AP000692.10	17.0781	-1.21051	-2.31419	0.368648	-3.28364	0.00102477	0.00197221
DUSP9	114.399	-1.21032	-2.3139	0.164032	-7.37857	1.60002e-13	5.50632e-13
RP11-1114A5.4	109.148	-1.20979	-2.31305	0.170614	-7.09084	1.33301e-12	4.41426e-12
RAB4B	125.86	-1.20928	-2.31221	0.159599	-7.57694	3.5379e-14	1.24828e-13
SLC37A3	934.114	-1.20926	-2.31219	0.0599153	-20.1829	1.38523e-90	2.09078e-89
CBARP	276.432	-1.20908	-2.3119	0.11977	-10.095	5.81404e-24	2.82135e-23
MESTP1	11.0052	-1.2083	-2.31064	0.426659	-2.83199	0.00462586	0.00826058
CHTOP	11482.6	-1.20741	-2.30922	0.0198971	-60.6826	0	0
CFD	155.881	-1.20699	-2.30856	0.141058	-8.55672	1.1612e-17	4.69109e-17
STAG3L3	37.5412	-1.20699	-2.30855	0.431803	-2.79522	0.00518636	0.00920102
ICAM1	635.844	-1.20641	-2.30763	0.0717337	-16.8179	1.80458e-63	1.8907e-62
AC137723.5	4.86849	-1.20585	-2.30674	0.499898	-2.4122	0.0158566	0.0263683
SHANK2	6125.74	-1.20469	-2.30487	0.0250789	-48.0358	0	0
EFNA1	1220.76	-1.20378	-2.30343	0.0522978	-23.0179	3.08833e-117	6.31912e-116
ASLP1	8.54342	-1.20312	-2.30237	0.456374	-2.63626	0.00838255	0.0145056
CANT1	5446.67	-1.20308	-2.3023	0.0275657	-43.6441	0	0
RP11-629O1.2	6.26582	-1.20297	-2.30213	0.48547	-2.47795	0.013214	0.0222386
TRMT6	1218.98	-1.20193	-2.30048	0.0518936	-23.1615	1.11301e-118	2.30876e-117
ZDHHC21	1266.42	-1.20141	-2.29965	0.053716	-22.366	8.44304e-111	1.60344e-109
LINC00899	42.4145	-1.20134	-2.29954	0.26352	-4.55883	5.14384e-06	1.20965e-05
HCN3	283.272	-1.20115	-2.29923	0.106612	-11.2666	1.91836e-29	1.07399e-28
FAM166B	5.53619	-1.20105	-2.29908	0.497027	-2.41648	0.0156715	0.0260783
RP11-715J22.3	13.0387	-1.20092	-2.29886	0.400814	-2.9962	0.00273366	0.00501483
EIF4A2P4	166.337	-1.20076	-2.29861	0.142225	-8.44273	3.10017e-17	1.23107e-16
SEMA3A	3044.67	-1.20032	-2.2979	0.0350584	-34.2377	6.65773e-257	3.41816e-255
EFNA3	42.6021	-1.1999	-2.29723	0.271942	-4.41233	1.02263e-05	2.34841e-05
TCAF2	9.83045	-1.19859	-2.29516	0.443211	-2.70434	0.00684398	0.0119681
DUSP5P1	37.8967	-1.19799	-2.29419	0.273004	-4.38817	1.14306e-05	2.61391e-05
IGSF5	4.32477	-1.1979	-2.29405	0.503188	-2.38062	0.0172836	0.0285762
WNT1	11.0666	-1.19764	-2.29364	0.429351	-2.78942	0.00528027	0.00935743
INAFM2	115.257	-1.1974	-2.29326	0.175606	-6.81868	9.18803e-12	2.93672e-11
KHK	109.202	-1.19737	-2.29322	0.177621	-6.74118	1.57107e-11	4.95833e-11
AC007228.9	41.7992	-1.19714	-2.29285	0.26096	-4.58746	4.48677e-06	1.05972e-05
RP11-734K21.2	117.335	-1.197	-2.29262	0.163499	-7.32113	2.45885e-13	8.40866e-13
ZNF202	467.97	-1.19699	-2.29262	0.0882527	-13.5633	6.61197e-42	4.83683e-41
RBMS3	230.749	-1.19644	-2.29173	0.117311	-10.1988	2.00659e-24	9.87939e-24
SYTL3	182.412	-1.1955	-2.29024	0.13565	-8.81309	1.21748e-18	5.09413e-18
ZNF865	604.467	-1.19409	-2.28801	0.0755719	-15.8008	3.07401e-56	2.90627e-55
MNX1-AS1	15.2961	-1.19369	-2.28738	0.384809	-3.10204	0.00192191	0.00358179
RP11-84A19.4	11.626	-1.19353	-2.28712	0.416701	-2.86424	0.00418005	0.0075056
XPR1	3496.1	-1.19316	-2.28653	0.0332365	-35.8992	3.14686e-282	1.78423e-280
CELF4	59.7899	-1.19112	-2.2833	0.22293	-5.34302	9.14131e-08	2.38449e-07
PPM1N	51.6681	-1.19096	-2.28305	0.238539	-4.99273	5.95305e-07	1.48417e-06
PRPF3	6183.51	-1.19073	-2.28268	0.0258676	-46.0315	0	0
RP11-304F15.3	14.052	-1.19062	-2.28251	0.391054	-3.04465	0.00232954	0.00430589
BTNL9	281.817	-1.19	-2.28153	0.109549	-10.8627	1.73501e-27	9.25006e-27
KCTD14	10.5304	-1.18937	-2.28053	0.428215	-2.7775	0.00547786	0.00967953
PTPN13	2126.13	-1.18899	-2.27993	0.0409474	-29.0369	2.24988e-185	7.33499e-184
NOP56P3	25.9665	-1.18868	-2.27944	0.314547	-3.77902	0.000157445	0.000327916
AURKC	21.1505	-1.18745	-2.2775	0.360552	-3.29343	0.000989731	0.00190834
LENG8-AS1	123.654	-1.18692	-2.27667	0.159344	-7.44883	9.41688e-14	3.26428e-13
ZNF397	303.928	-1.18681	-2.27648	0.102179	-11.615	3.45828e-31	2.01512e-30
MAPKBP1	527.129	-1.1866	-2.27615	0.0776482	-15.2817	1.01223e-52	9.0619e-52
KISS1R	80.0697	-1.18593	-2.27511	0.199905	-5.93248	2.98396e-09	8.41542e-09
ASIC1	286.972	-1.18551	-2.27443	0.107367	-11.0416	2.40668e-28	1.30951e-27
F13A1	748.8	-1.18361	-2.27144	0.0686884	-17.2315	1.54013e-66	1.68586e-65
RP11-385F5.5	16.4123	-1.1832	-2.2708	0.395646	-2.99056	0.00278469	0.00510461
PCDHB9	406.491	-1.1826	-2.26986	0.0884497	-13.3703	9.01266e-41	6.45775e-40
RN7SL737P	21.3953	-1.18179	-2.26858	0.341217	-3.46345	0.000533293	0.00105863
C11orf24	1401.58	-1.18146	-2.26806	0.0506801	-23.3121	3.34359e-120	7.04784e-119
RP11-378J18.10	13.1372	-1.18017	-2.26603	0.406251	-2.90502	0.00367225	0.00663766
SLC39A8	975.867	-1.17905	-2.26427	0.0617582	-19.0914	2.97886e-81	3.98833e-80
TMEM63A	3333.91	-1.1784	-2.26325	0.0331321	-35.5667	4.59126e-277	2.52985e-275
RP11-379F4.4	17.0886	-1.1777	-2.26216	0.369018	-3.19145	0.00141562	0.0026783
VPS16	708.188	-1.17768	-2.26212	0.0690802	-17.0479	3.62023e-65	3.88029e-64
RASSF2	76.5943	-1.17744	-2.26175	0.209697	-5.61496	1.96608e-08	5.31267e-08
GLRA3	6.46531	-1.17719	-2.26136	0.481721	-2.44371	0.0145369	0.0243144
U52111.14	22.8374	-1.17718	-2.26135	0.333606	-3.52867	0.000417661	0.000836648
SLC7A5	36703.6	-1.17717	-2.26133	0.0149569	-78.7041	0	0
RASSF10	48.4274	-1.17708	-2.26119	0.245012	-4.80417	1.55395e-06	3.77553e-06
RP11-727A23.5	111.233	-1.17538	-2.25853	0.16497	-7.12485	1.04195e-12	3.4692e-12
ENGASE	805.321	-1.17536	-2.2585	0.0648876	-18.1138	2.47846e-73	3.00192e-72
SNX5	2913.42	-1.17491	-2.25779	0.0357701	-32.8461	1.29319e-236	5.93805e-235
VN1R82P	86.1082	-1.17449	-2.25713	0.187767	-6.25503	3.97441e-10	1.17615e-09
SSH3	1829.47	-1.17399	-2.25635	0.0429284	-27.3476	1.15279e-164	3.3556e-163
WNT7B	2636.9	-1.17374	-2.25595	0.0383234	-30.6272	5.31949e-206	2.02047e-204
RP11-594N15.3	7.6773	-1.17327	-2.25522	0.465438	-2.52079	0.0117093	0.0198497
SPHK1	733.883	-1.17324	-2.25518	0.0718593	-16.3269	6.35207e-60	6.36541e-59
PRKAG2-AS1	12.2146	-1.17307	-2.25492	0.408964	-2.86841	0.00412545	0.00741368
KCTD12	685.587	-1.17274	-2.2544	0.0691539	-16.9584	1.66713e-64	1.76752e-63
POLR2I	752.583	-1.17251	-2.25404	0.0677574	-17.3046	4.34498e-67	4.78829e-66
TSPAN3	8988.7	-1.17134	-2.2522	0.0217656	-53.816	0	0
BCL9	2193.63	-1.17111	-2.25185	0.0406652	-28.7989	2.21444e-182	7.11276e-181
PIK3C2G	9.59301	-1.17051	-2.25092	0.445748	-2.62595	0.00864071	0.0149299
ZNF444	1124.99	-1.1703	-2.25059	0.0545248	-21.4637	3.40315e-102	5.88066e-101
SLC25A29	851.907	-1.17024	-2.25049	0.0642601	-18.211	4.22494e-74	5.15559e-73
CTD-3220F14.2	14.7369	-1.16952	-2.24937	0.386471	-3.02615	0.00247687	0.00456689
FAM89B	175.94	-1.1683	-2.24747	0.136313	-8.57069	1.02866e-17	4.1677e-17
AC006538.1	34.2175	-1.16796	-2.24693	0.284303	-4.10814	3.98854e-05	8.71826e-05
DIXDC1	40.5039	-1.16779	-2.24667	0.264564	-4.41399	1.01481e-05	2.33182e-05
POLR3GL	802.681	-1.16731	-2.24592	0.0665385	-17.5433	6.69203e-69	7.5579e-68
C1R	73.8018	-1.16594	-2.2438	0.20119	-5.79523	6.82296e-09	1.89337e-08
BCL2L2-PABPN1	30.1788	-1.16542	-2.24298	0.30134	-3.86745	0.000109979	0.000232045
RP11-761N21.2	64.1465	-1.16434	-2.24131	0.345974	-3.36541	0.000764313	0.00149134
RP11-447H19.3	6.04582	-1.16256	-2.23854	0.485827	-2.39294	0.0167138	0.027709
TSPY26P	82.2572	-1.16231	-2.23815	0.194802	-5.96659	2.42262e-09	6.86299e-09
LINC00222	10.9888	-1.16228	-2.23811	0.435999	-2.66579	0.00768068	0.0133584
C3orf35	10.9019	-1.16182	-2.23739	0.425297	-2.73177	0.00629943	0.0110574
GTF2IP7	112.144	-1.16174	-2.23727	0.182566	-6.36338	1.97365e-10	5.92217e-10
SRPK3	29.8223	-1.16169	-2.2372	0.305386	-3.80402	0.000142365	0.000297713
PSCA	18.3692	-1.16144	-2.23681	0.357911	-3.24506	0.00117427	0.00224249
RP5-1085F17.3	129.143	-1.16129	-2.23658	0.156258	-7.43188	1.07062e-13	3.70268e-13
ZNF274	1210.51	-1.16088	-2.23594	0.0530421	-21.886	3.52866e-106	6.39704e-105
ADHFE1	7.86922	-1.16071	-2.23568	0.46206	-2.51204	0.0120035	0.0203093
ETV5	921.662	-1.16007	-2.23468	0.0639147	-18.1503	1.2775e-73	1.55212e-72
IFT88	191.747	-1.15944	-2.23371	0.127701	-9.07937	1.09208e-19	4.73454e-19
SV2C	21.8638	-1.1581	-2.23164	0.336922	-3.4373	0.000587542	0.00116125
ZNF815P	49.839	-1.15761	-2.23087	0.246633	-4.69363	2.68393e-06	6.42443e-06
CD6	14.975	-1.15705	-2.23	0.395124	-2.92831	0.00340806	0.00618471
NAT9	782.341	-1.15689	-2.22976	0.0655662	-17.6446	1.11932e-69	1.28794e-68
GRHL1	2086.91	-1.15658	-2.22928	0.0405884	-28.4953	1.33793e-178	4.20086e-177
CNNM1	467.106	-1.15565	-2.22785	0.0839682	-13.763	4.25548e-43	3.1979e-42
RP11-285F7.2	117.545	-1.1543	-2.22576	0.161178	-7.16163	7.97223e-13	2.67075e-12
TRPS1	1011.45	-1.15419	-2.2256	0.0599891	-19.2401	1.7099e-82	2.32921e-81
GPM6B	23.5814	-1.15408	-2.22542	0.345723	-3.33815	0.000843382	0.00163795
CD44	7941.95	-1.15342	-2.2244	0.0245422	-46.9973	0	0
ARV1	358.334	-1.15285	-2.22353	0.0970654	-11.8771	1.55716e-32	9.34344e-32
FABP5	25.8357	-1.15276	-2.22338	0.317991	-3.62512	0.000288824	0.000587346
TMEM41A	954.79	-1.15263	-2.22319	0.0611159	-18.8598	2.44324e-79	3.18615e-78
ZNF419	257.296	-1.15208	-2.22234	0.110394	-10.4361	1.69707e-25	8.61124e-25
PRR5-ARHGAP8	31.223	-1.15034	-2.21967	0.289821	-3.96915	7.21293e-05	0.0001543
RP11-21A7A.3	16.5658	-1.1496	-2.21852	0.384684	-2.98842	0.00280425	0.00513806
C2orf82	21.7118	-1.14933	-2.2181	0.347624	-3.30623	0.000945611	0.00182651
ZNF692	1092.81	-1.14908	-2.21772	0.0591689	-19.4203	5.20072e-84	7.28212e-83
PTPRA	2473.16	-1.14863	-2.21703	0.0374516	-30.6696	1.4502e-206	5.55132e-205
RP11-68I18.10	8.38853	-1.14817	-2.21632	0.455929	-2.5183	0.0117922	0.0199798
GPHN	765.096	-1.14774	-2.21567	0.069105	-16.6087	6.0306e-62	6.19237e-61
LINC00184	8.66996	-1.14756	-2.21539	0.45937	-2.49812	0.0124853	0.0210739
B3GNT6	127.325	-1.14685	-2.2143	0.158887	-7.21803	5.27444e-13	1.78062e-12
SDHAP3	179.536	-1.14636	-2.21355	0.141547	-8.09885	5.54824e-16	2.10573e-15
ARSG	112.169	-1.14633	-2.2135	0.165669	-6.91939	4.53577e-12	1.46943e-11
MUC15	9.50183	-1.1463	-2.21345	0.440864	-2.60011	0.00931928	0.0160273
CTD-2587M2.1	45.8474	-1.14534	-2.21198	0.256213	-4.47024	7.81306e-06	1.81252e-05
AGR2	11756.7	-1.14533	-2.21196	0.0208729	-54.8716	0	0
RP11-436H11.1	18.9071	-1.14387	-2.20973	0.362163	-3.15844	0.00158616	0.00298449
STX1A	973.061	-1.14313	-2.2086	0.058085	-19.6804	3.17592e-86	4.59159e-85
ZNF558	323.81	-1.14278	-2.20806	0.0991685	-11.5236	1.00301e-30	5.79098e-30
MFSD6L	89.8053	-1.14262	-2.20782	0.199162	-5.73716	9.62776e-09	2.6473e-08
ZNF784	132.754	-1.14261	-2.20779	0.156646	-7.29419	3.00468e-13	1.02377e-12
SNHG15	897.243	-1.14223	-2.20723	0.0606909	-18.8205	5.12651e-79	6.65426e-78
ACTG1P3	12.6508	-1.14214	-2.20708	0.411526	-2.77537	0.00551382	0.00973956
FBXO36	49.9717	-1.14156	-2.20619	0.246015	-4.64019	3.48095e-06	8.2725e-06
PBX4	45.7713	-1.14124	-2.2057	0.252677	-4.51659	6.28435e-06	1.4685e-05
CPE	1647.58	-1.14077	-2.20499	0.0462822	-24.6482	3.85145e-134	9.00098e-133
NET1	4618.94	-1.14006	-2.20391	0.0284521	-40.0696	0	0
RP11-274B21.10	18.4004	-1.13976	-2.20345	0.379429	-3.00389	0.00266556	0.00489403
FGF9	132.274	-1.13963	-2.20324	0.157375	-7.2415	4.43752e-13	1.50359e-12
S1PR5	91.5214	-1.13904	-2.20235	0.183551	-6.2056	5.44869e-10	1.59745e-09
ADAT3	105.519	-1.13887	-2.20208	0.181762	-6.26572	3.71118e-10	1.10025e-09
MIR17HG	121.183	-1.13831	-2.20123	0.159773	-7.12455	1.0442e-12	3.4761e-12
PEX11A	109.042	-1.13806	-2.20086	0.169458	-6.7159	1.86913e-11	5.88194e-11
SEPN1	2280.78	-1.13677	-2.19889	0.0391377	-29.0455	1.75412e-185	5.72826e-184
PDX1	71.0707	-1.13668	-2.19875	0.218034	-5.21333	1.8548e-07	4.76327e-07
ZFP2	16.5187	-1.13668	-2.19874	0.379163	-2.99786	0.0027188	0.0049885
FGF11	39.7875	-1.13651	-2.19849	0.271073	-4.19265	2.75719e-05	6.11143e-05
RP11-415J8.7	12.2477	-1.13605	-2.19778	0.412119	-2.7566	0.00584049	0.010285
ARMC7	673.208	-1.13558	-2.19707	0.0694321	-16.3553	3.98788e-60	4.01477e-59
B3GALT5	770.474	-1.13551	-2.19696	0.0648224	-17.5172	1.0588e-68	1.19304e-67
FURIN	6467.92	-1.13545	-2.19687	0.0249302	-45.5451	0	0
RP11-440D17.4	18.7983	-1.13527	-2.1966	0.358983	-3.16247	0.00156439	0.00294524
IFITM2	233.902	-1.13515	-2.19642	0.117633	-9.64994	4.91853e-22	2.26539e-21
RP11-290F24.6	34.5534	-1.13507	-2.19629	0.294073	-3.85983	0.000113467	0.000239096
TMEM171	65.628	-1.13465	-2.19566	0.2142	-5.29716	1.17616e-07	3.05374e-07
RNU6-611P	6.33108	-1.13391	-2.19452	0.479953	-2.36254	0.0181504	0.0299233
NCMAP	185.634	-1.13384	-2.19442	0.133476	-8.49473	1.98386e-17	7.95536e-17
NKX2-1	6065.69	-1.13352	-2.19393	0.0276919	-40.9332	0	0
MFAP1P1	24.7788	-1.13352	-2.19393	0.321846	-3.52193	0.000428415	0.000857222
BMP8B	346.929	-1.13313	-2.19333	0.0986183	-11.49	1.48095e-30	8.51773e-30
CTD-2619J13.16	13.4689	-1.13134	-2.19062	0.400717	-2.82328	0.00475347	0.00847609
GNAZ	25.5487	-1.13092	-2.18999	0.320559	-3.52797	0.000418767	0.000838692
BMPER	12.8618	-1.13	-2.18859	0.406993	-2.77646	0.00549547	0.00970801
TIGD3	57.8928	-1.12986	-2.18837	0.224545	-5.03177	4.85982e-07	1.21844e-06
RP11-480I12.5	93.5103	-1.12908	-2.1872	0.184466	-6.12081	9.31e-10	2.69837e-09
P2RY2	682.743	-1.12779	-2.18524	0.0697756	-16.1631	9.17834e-59	9.04016e-58
SLC35B2	1935.23	-1.12735	-2.18457	0.0429792	-26.2301	1.20639e-151	3.20193e-150
PCDHGB6	126.871	-1.12685	-2.18381	0.157953	-7.13408	9.74393e-13	3.25036e-12
PROCA1	90.9393	-1.1261	-2.18268	0.187024	-6.02115	1.73184e-09	4.94476e-09
IFT46	224.993	-1.12563	-2.18197	0.119761	-9.399	5.50834e-21	2.473e-20
SPTBN2	4466.74	-1.12544	-2.18169	0.0299202	-37.6149	0	0
DPAGT1	1269.96	-1.12535	-2.18155	0.0533929	-21.0768	1.29908e-98	2.17191e-97
LMO7DN	3.98053	-1.12463	-2.18046	0.50532	-2.22558	0.0260423	0.0418684
WDR17	215.883	-1.12398	-2.17948	0.122307	-9.18988	3.93294e-20	1.7261e-19
ARNT2	306.351	-1.12392	-2.17938	0.103535	-10.8555	1.87788e-27	1.00009e-26
OCLM	30.7948	-1.12373	-2.1791	0.297301	-3.77978	0.000156965	0.000326986
RP11-230C9.2	13.7501	-1.12328	-2.17841	0.395613	-2.83934	0.00452076	0.00808176
DNAAF3	46.2541	-1.1223	-2.17694	0.253661	-4.42441	9.6705e-06	2.22691e-05
FAM72D	225.692	-1.12171	-2.17605	0.324644	-3.45521	0.000549863	0.00109008
CREB3L4	1853.08	-1.12169	-2.17601	0.0438515	-25.5792	2.59667e-144	6.57095e-143
GDF15	2287.44	-1.12149	-2.17572	0.039657	-28.2799	6.10811e-176	1.88753e-174
RP11-108M9.4	48.8926	-1.1213	-2.17543	0.241546	-4.64219	3.4474e-06	8.19675e-06
RP11-445P17.8	5.05665	-1.12129	-2.17542	0.49448	-2.26762	0.0233522	0.0378202
UBA52P6	4.54342	-1.12109	-2.17511	0.50013	-2.2416	0.0249872	0.0402996
PP14571	31.4804	-1.12072	-2.17455	0.292807	-3.82749	0.000129456	0.000271502
RP11-7K24.3	123.032	-1.12006	-2.17356	0.156954	-7.13624	9.59152e-13	3.2017e-12
SNRPD2	2625.4	-1.12002	-2.17349	0.0380692	-29.4206	2.99692e-190	1.01423e-188
CCDC13	12.261	-1.11981	-2.17318	0.414343	-2.7026	0.00687991	0.0120256
RP11-216N14.7	18.609	-1.11914	-2.17218	0.3657	-3.06028	0.00221133	0.00409503
TREX2	38.523	-1.1181	-2.17061	0.266015	-4.20313	2.63244e-05	5.84751e-05
GREB1	84.6621	-1.11809	-2.17059	0.20003	-5.58959	2.27607e-08	6.12663e-08
ZNF862	186.547	-1.11799	-2.17044	0.130984	-8.53529	1.39807e-17	5.63287e-17
LRFN1	63.9366	-1.11733	-2.16945	0.216146	-5.16933	2.34933e-07	6.00329e-07
CTC-444N24.11	849.173	-1.11731	-2.16942	0.0638102	-17.5099	1.20467e-68	1.35663e-67
ZNF211	389.209	-1.11669	-2.16848	0.092585	-12.0612	1.69298e-33	1.04336e-32
MCM8	2889.98	-1.11668	-2.16847	0.0352688	-31.662	5.18805e-220	2.13649e-218
ZNF761	1035.16	-1.11657	-2.1683	0.0583096	-19.149	9.87293e-82	1.33189e-80
RP11-20O24.1	16.1336	-1.11644	-2.16811	0.393086	-2.84018	0.00450879	0.0080633
CYP2T3P	6.29377	-1.1163	-2.1679	0.489168	-2.28203	0.0224873	0.0365344
CTD-2537I9.13	20.3086	-1.1162	-2.16775	0.359066	-3.10861	0.00187968	0.00350811
ZNF696	302.496	-1.11613	-2.16765	0.106082	-10.5214	6.88574e-26	3.52967e-25
C19orf44	154.416	-1.11573	-2.16704	0.14377	-7.7605	8.45922e-15	3.06655e-14
CUEDC1	4648.07	-1.1157	-2.167	0.0278935	-39.9985	0	0
BCL2L10	22.5393	-1.11567	-2.16695	0.336169	-3.31877	0.000904153	0.00174972
DUSP7	674.444	-1.11556	-2.16679	0.0712692	-15.6528	3.18019e-55	2.96509e-54
SNX27	15813.7	-1.11473	-2.16554	0.0216209	-51.5578	0	0
RAPGEF5	1361.32	-1.11466	-2.16543	0.0513134	-21.7225	1.25717e-104	2.23763e-103
ABCG1	54.7538	-1.11371	-2.16401	0.232794	-4.78408	1.71775e-06	4.16471e-06
LTBP3	16346.3	-1.11227	-2.16186	0.0180883	-61.4912	0	0
HES2	59.4834	-1.11226	-2.16184	0.234615	-4.74079	2.12885e-06	5.12459e-06
HMX2	4.93262	-1.11221	-2.16177	0.499311	-2.2275	0.0259142	0.041683
ANKRD36B	268.296	-1.11188	-2.16128	0.230892	-4.81561	1.4675e-06	3.57125e-06
SLC25A19	738.761	-1.11095	-2.15988	0.0678463	-16.3745	2.90878e-60	2.93594e-59
RP11-797A18.6	39.8373	-1.11042	-2.15909	0.264889	-4.19202	2.76478e-05	6.12686e-05
MGAM2	27.7805	-1.1103	-2.1589	0.308608	-3.59775	0.000320979	0.000650909
VAMP1	464.825	-1.11016	-2.1587	0.0833641	-13.317	1.84328e-40	1.30923e-39
ITGB6	736.599	-1.10974	-2.15807	0.068891	-16.1086	2.21879e-58	2.1799e-57
LPCAT2	1126.69	-1.10939	-2.15755	0.0542475	-20.4506	5.93509e-93	9.18483e-92
ZNF550	363.552	-1.10928	-2.15738	0.0934643	-11.8685	1.72488e-32	1.03403e-31
DENND6B	341.123	-1.10881	-2.15667	0.0999764	-11.0907	1.39218e-28	7.62602e-28
RP13-638C3.2	16.9811	-1.10878	-2.15664	0.373955	-2.96502	0.00302665	0.00552589
AC017074.2	29.3734	-1.10878	-2.15663	0.319177	-3.47388	0.000512999	0.00101969
PIGHP1	44.8586	-1.10852	-2.15624	0.249268	-4.4471	8.7039e-06	2.01249e-05
CASKIN2	1097.92	-1.10846	-2.15616	0.0545981	-20.3023	1.22792e-91	1.86921e-90
Z97634.3	30.7486	-1.10813	-2.15566	0.298344	-3.71427	0.000203795	0.000420288
ERCC1	574.938	-1.10757	-2.15482	0.0766005	-14.4591	2.19801e-47	1.79821e-46
SEMA3G	11.8038	-1.10749	-2.1547	0.417556	-2.65232	0.00799419	0.0138747
GYG2	96.5338	-1.10714	-2.15419	0.1834	-6.03679	1.57209e-09	4.50244e-09
HCAR1	242.722	-1.10686	-2.15377	0.11315	-9.78226	1.34182e-22	6.26131e-22
RP11-526I2.5	26.6364	-1.10686	-2.15377	0.321243	-3.44555	0.000569894	0.00112808
LPAR2	390.638	-1.10601	-2.1525	0.0895815	-12.3465	5.09025e-35	3.22443e-34
ADAMTS7	90.9733	-1.10452	-2.15028	0.183045	-6.03416	1.59792e-09	4.57373e-09
FAM189B	1269.93	-1.10451	-2.15026	0.0547142	-20.1869	1.27596e-90	1.92882e-89
ZNF776	520	-1.10437	-2.15004	0.0802134	-13.7679	3.97862e-43	2.991e-42
KCNAB3	16.7099	-1.10373	-2.1491	0.3708	-2.97663	0.00291431	0.00532974
RP11-593F23.1	4.42582	-1.10359	-2.14888	0.501836	-2.1991	0.027871	0.0445449
ZSCAN22	345.861	-1.10344	-2.14866	0.100475	-10.9822	4.65267e-28	2.51342e-27
TM2D3	546.269	-1.10302	-2.14804	0.0777206	-14.1921	1.02494e-45	8.10712e-45
TMEM154	574.619	-1.10267	-2.14752	0.0766135	-14.3926	5.75619e-47	4.66432e-46
EVPLL	14.9366	-1.10264	-2.14747	0.384962	-2.86428	0.00417958	0.00750544
ST3GAL5	1559.02	-1.10253	-2.14731	0.0464256	-23.7483	1.14527e-124	2.49751e-123
ZNF616	411.612	-1.10209	-2.14665	0.0892552	-12.3476	5.01853e-35	3.18003e-34
CTD-2555O16.1	4.00103	-1.10203	-2.14656	0.506743	-2.17473	0.0296502	0.0471661
CCNL1	3791.33	-1.10153	-2.14582	0.0321315	-34.282	1.45624e-257	7.49621e-256
MCC	394.859	-1.10151	-2.14579	0.091309	-12.0635	1.64567e-33	1.01485e-32
ITPKB	470.923	-1.10128	-2.14545	0.0831107	-13.2508	4.46392e-40	3.14549e-39
CHL1	39.9375	-1.10084	-2.1448	0.279237	-3.94233	8.06948e-05	0.000172134
RP13-46H24.1	84.6698	-1.10047	-2.14425	0.195357	-5.63314	1.76959e-08	4.79298e-08
SPNS2	297.337	-1.09919	-2.14234	0.105212	-10.4473	1.50708e-25	7.65713e-25
NGFR	153.297	-1.09918	-2.14233	0.143096	-7.68139	1.57367e-14	5.63268e-14
B4GALNT3	1171.62	-1.09837	-2.14113	0.0530241	-20.7146	2.5573e-95	4.09022e-94
FOLH1	29.7706	-1.09818	-2.14084	0.302637	-3.62869	0.000284859	0.000579403
TEX21P	14.2328	-1.09761	-2.14	0.387962	-2.82916	0.00466702	0.00833028
ZNF417	353.475	-1.09758	-2.13996	0.104542	-10.499	8.73279e-26	4.46011e-25
LEAP2	47.0358	-1.09743	-2.13973	0.246739	-4.44774	8.67801e-06	2.00675e-05
PLXNA1	4462.44	-1.09721	-2.13941	0.0287632	-38.1465	0	0
ZMYM2	4429.34	-1.09712	-2.13927	0.0293869	-37.3337	4.66173e-305	2.84075e-303
RHBDD3	719.713	-1.09664	-2.13856	0.0682413	-16.0701	4.13651e-58	4.03965e-57
SOX21	362.043	-1.09656	-2.13844	0.0940828	-11.6553	2.15651e-31	1.26223e-30
SOX4	4802.8	-1.09626	-2.138	0.0287451	-38.1374	0	0
TMEM126B	460.048	-1.0956	-2.13702	0.0870484	-12.5861	2.51688e-36	1.64218e-35
ZNF480	1136.83	-1.09514	-2.13634	0.0552951	-19.8055	2.67067e-87	3.9015e-86
TMEM168	483.916	-1.09436	-2.13519	0.08126	-13.4674	2.43216e-41	1.76206e-40
RP11-501C14.9	4.86339	-1.09423	-2.135	0.496697	-2.20302	0.0275934	0.044159
CTD-2313J17.5	30.9724	-1.09385	-2.13443	0.292102	-3.74475	0.000180571	0.000373718
SPTBN5	45.438	-1.09347	-2.13386	0.247722	-4.41408	1.0144e-05	2.33114e-05
EIF4A2	11544.4	-1.09288	-2.133	0.0202331	-54.0146	0	0
RNU6-652P	11.1458	-1.09283	-2.13292	0.431842	-2.53062	0.011386	0.01933
ZNF589	348.442	-1.09271	-2.13274	0.0949946	-11.5029	1.2761e-30	7.3525e-30
LINC00261	8.48341	-1.09224	-2.13205	0.451097	-2.42129	0.0154654	0.0257595
RP4-784A16.3	4.10457	-1.09123	-2.13055	0.505173	-2.1601	0.0307646	0.0488383
CCNL2	3910.97	-1.09122	-2.13054	0.0305532	-35.7154	2.28263e-279	1.26489e-277
RP11-649A18.5	46.0755	-1.09118	-2.13048	0.248693	-4.38765	1.14584e-05	2.61997e-05
PCDHA8	17.4944	-1.08968	-2.12827	0.362699	-3.00437	0.0026613	0.00488668
SAMD15	89.2762	-1.08914	-2.12748	0.183917	-5.92193	3.1818e-09	8.96043e-09
ZNF343	205.622	-1.08861	-2.12669	0.127695	-8.52508	1.52702e-17	6.14737e-17
SGSM1	34.9801	-1.08838	-2.12635	0.281615	-3.86476	0.000111199	0.000234519
RNU6-418P	4.05347	-1.08837	-2.12634	0.504998	-2.1552	0.0311464	0.0493883
EVL	650.862	-1.08739	-2.12489	0.0704999	-15.424	1.12924e-53	1.02406e-52
FUT6	19.6729	-1.08717	-2.12457	0.352702	-3.08241	0.00205329	0.00381391
ZNF786	357.064	-1.08703	-2.12436	0.094549	-11.497	1.36616e-30	7.86446e-30
TNNI3	109.189	-1.08656	-2.12367	0.170415	-6.37595	1.81829e-10	5.46437e-10
LINC01252	4.82249	-1.08645	-2.1235	0.497064	-2.18573	0.0288356	0.0460076
RP11-362K14.5	5.99322	-1.08551	-2.12213	0.484262	-2.24159	0.0249882	0.0402996
CTA-246H3.11	79.7283	-1.08485	-2.12116	0.193185	-5.6156	1.95883e-08	5.29382e-08
AP000347.4	12.2687	-1.08384	-2.11967	0.411623	-2.63309	0.0084611	0.0146337
ZNF260	1120.33	-1.08312	-2.11861	0.0541549	-20.0004	5.46754e-89	8.11461e-88
CNOT3	2455.25	-1.08223	-2.11731	0.0417724	-25.9077	5.4469e-148	1.41496e-146
SLC39A11	1284.89	-1.08155	-2.11632	0.0532168	-20.3236	7.95888e-92	1.21438e-90
ICOSLG	833.712	-1.08115	-2.11572	0.0646672	-16.7187	9.58184e-63	9.94326e-62
HCN1	6.95562	-1.08101	-2.11551	0.471386	-2.29325	0.0218334	0.0355406
PAX8-AS1	11.3866	-1.08084	-2.11527	0.425796	-2.5384	0.011136	0.018932
RSRP1	2009.7	-1.07964	-2.1135	0.0406906	-26.5328	4.05191e-155	1.10852e-153
CTB-31O20.2	53.3648	-1.07911	-2.11274	0.235303	-4.58606	4.5168e-06	1.06591e-05
LINC01290	5.67304	-1.07898	-2.11255	0.492481	-2.19092	0.0284577	0.0454381
RP11-308D16.2	63.0867	-1.07895	-2.1125	0.225809	-4.77816	1.76905e-06	4.28432e-06
FAM118A	892.253	-1.07894	-2.11248	0.0614662	-17.5533	5.60975e-69	6.34291e-68
CCDC146	54.0683	-1.07873	-2.11217	0.233243	-4.6249	3.74771e-06	8.89889e-06
SLC35B4	678.224	-1.07868	-2.11211	0.0702975	-15.3445	3.85224e-53	3.46454e-52
IL1RL1	17.7871	-1.0785	-2.11184	0.383294	-2.81377	0.00489644	0.00871909
GAS5	2978.58	-1.07738	-2.1102	0.0354806	-30.3653	1.57708e-202	5.84267e-201
ZNF124	163.638	-1.07718	-2.1099	0.140095	-7.6889	1.48405e-14	5.31577e-14
OSBPL5	569.251	-1.0766	-2.10907	0.0750667	-14.342	1.19609e-46	9.63225e-46
SVILP1	28.5462	-1.07614	-2.10838	0.300185	-3.58492	0.000337188	0.000682647
PCDHGA12	34.9399	-1.0758	-2.10788	0.284612	-3.77987	0.000156913	0.000326944
ZNF14	139.084	-1.07521	-2.10703	0.156867	-6.85429	7.16691e-12	2.30087e-11
CBFA2T3	21.8872	-1.0747	-2.10629	0.332192	-3.23519	0.00121562	0.00231761
RP11-804H8.6	16.7215	-1.07425	-2.10563	0.368711	-2.91354	0.00357361	0.00647015
ZNF304	496.001	-1.0742	-2.10555	0.0824962	-13.0212	9.27458e-39	6.38129e-38
SLC22A20	151.465	-1.07399	-2.10525	0.144416	-7.43677	1.03176e-13	3.57018e-13
HSPA2	946.124	-1.07334	-2.1043	0.058279	-18.4173	9.55028e-76	1.18838e-74
RP3-449O17.1	113.859	-1.07312	-2.10397	0.169298	-6.33861	2.31844e-10	6.93866e-10
PSMC4	2646.73	-1.07308	-2.10392	0.0375101	-28.6078	5.37959e-180	1.70828e-178
BSG	13137.2	-1.07274	-2.10343	0.0186763	-57.4387	0	0
ZNF446	287.42	-1.07259	-2.10321	0.107037	-10.0208	1.2348e-23	5.94339e-23
RP11-1145L24.1	4.82898	-1.07254	-2.10314	0.496964	-2.15819	0.0309133	0.0490506
D2HGDH	514.421	-1.07182	-2.10208	0.0805523	-13.3058	2.14093e-40	1.519e-39
GLCE	986.79	-1.07158	-2.10174	0.0594828	-18.015	1.48504e-72	1.77886e-71
PI15	7.79108	-1.07156	-2.1017	0.45987	-2.33013	0.019799	0.0324607
TTC13	1108.39	-1.07056	-2.10025	0.0555311	-19.2785	8.13382e-83	1.11575e-81
CTXN1	59.4869	-1.07039	-2.1	0.234318	-4.56809	4.92187e-06	1.1587e-05
TEKT4P2	713.166	-1.06996	-2.09937	0.0677882	-15.7838	4.02061e-56	3.79205e-55
GPC4	1446.18	-1.06981	-2.09916	0.048455	-22.0784	5.09326e-108	9.40786e-107
HOTAIR	50.9873	-1.06969	-2.09898	0.244685	-4.3717	1.23282e-05	2.81193e-05
ITM2B	8742.7	-1.0685	-2.09725	0.0231222	-46.2109	0	0
IPO4	25.9644	-1.06838	-2.09707	0.313795	-3.4047	0.000662373	0.00130243
RAB3A	30.8535	-1.06833	-2.09701	0.295193	-3.61909	0.000295636	0.000600825
CTC-444N24.8	81.4696	-1.0668	-2.09478	0.191868	-5.56007	2.69672e-08	7.23503e-08
ILDR1	523.287	-1.06674	-2.09469	0.0793144	-13.4495	3.10091e-41	2.24157e-40
OPRL1	61.7656	-1.06671	-2.09465	0.216329	-4.93095	8.18299e-07	2.02361e-06
LONRF2	272.139	-1.06596	-2.09356	0.108318	-9.84101	7.49532e-23	3.52019e-22
RP11-613M10.6	65.1613	-1.06593	-2.09352	0.213521	-4.99215	5.97115e-07	1.48849e-06
KCNQ1OT1	687.127	-1.06576	-2.09327	0.0681472	-15.6391	3.9425e-55	3.66711e-54
SELENBP1	3454.9	-1.06447	-2.0914	0.0320488	-33.214	6.76493e-242	3.18098e-240
LPCAT1	11174.2	-1.06393	-2.09062	0.0209985	-50.6669	0	0
RP11-746P2.3	30.8924	-1.06261	-2.0887	0.298626	-3.55832	0.000373231	0.000751881
ZNF606	367.535	-1.06245	-2.08848	0.09603	-11.0638	1.88051e-28	1.02664e-27
PLPP2	3175.54	-1.06235	-2.08833	0.0354381	-29.9775	1.9271e-197	6.90404e-196
MYPOP	217.085	-1.06185	-2.08761	0.12071	-8.79667	1.40932e-18	5.8855e-18
ZFP82	191.421	-1.06131	-2.08683	0.128489	-8.25993	1.45762e-16	5.65386e-16
CCDC30	53.4918	-1.05986	-2.08473	0.239706	-4.42151	9.80152e-06	2.25562e-05
MIR663AHG	522.122	-1.05937	-2.08402	0.0792127	-13.3738	8.60596e-41	6.17086e-40
DENND1C	38.7678	-1.05936	-2.084	0.266491	-3.97521	7.03165e-05	0.000150636
DTX4	611.448	-1.05913	-2.08367	0.0741899	-14.2759	3.09412e-46	2.47037e-45
CXCL2	94.3994	-1.0579	-2.08189	0.184906	-5.72127	1.05732e-08	2.89953e-08
SNX5P1	52.3098	-1.05728	-2.08101	0.236144	-4.47729	7.55967e-06	1.75561e-05
KIAA1614-AS1	39.4792	-1.05698	-2.08057	0.260885	-4.05151	5.08871e-05	0.000110282
RPS28	890.984	-1.05653	-2.07992	0.11131	-9.49171	2.27268e-21	1.02836e-20
MAFG-AS1	145.418	-1.05618	-2.07942	0.148698	-7.10283	1.22231e-12	4.0566e-12
ANGPTL2	70.9058	-1.05534	-2.07821	0.208091	-5.07154	3.94607e-07	9.9573e-07
RP11-686D22.4	8.52543	-1.0547	-2.07728	0.453679	-2.32477	0.0200844	0.0328928
CTD-2022H16.3	105.468	-1.05434	-2.07677	0.172623	-6.10777	1.01035e-09	2.92402e-09
RP11-872J21.3	31.0584	-1.05425	-2.07663	0.295666	-3.56566	0.00036294	0.00073183
PCDHGA6	159.136	-1.05408	-2.0764	0.13964	-7.54857	4.40056e-14	1.54652e-13
PTRH2	1444.67	-1.05393	-2.07617	0.0489435	-21.5335	7.55313e-103	1.31917e-101
RP11-50B3.4	11.3601	-1.0533	-2.07527	0.425811	-2.47363	0.0133747	0.0224878
ZNF687	8346.02	-1.05315	-2.07506	0.021906	-48.0759	0	0
RHOV	551.87	-1.053	-2.07484	0.0767909	-13.7126	8.53974e-43	6.38554e-42
YBEY	202.341	-1.05265	-2.07434	0.126896	-8.29538	1.08241e-16	4.22363e-16
TTYH3	6298.63	-1.05254	-2.07417	0.0263457	-39.951	0	0
TMED3	2217.97	-1.05168	-2.07294	0.0395221	-26.6099	5.21796e-156	1.43556e-154
PCF11-AS1	77.7455	-1.05159	-2.07281	0.194963	-5.39378	6.89913e-08	1.81146e-07
TECRP1	823.976	-1.05102	-2.07199	0.0658387	-15.9636	2.2924e-57	2.20677e-56
ANKRD13D	1017.39	-1.05101	-2.07198	0.0563292	-18.6584	1.08005e-77	1.37545e-76
ZNF775	73.1069	-1.05088	-2.07179	0.199835	-5.25875	1.45041e-07	3.74738e-07
TMEM45B	1070.01	-1.05082	-2.0717	0.0554634	-18.9461	4.75126e-80	6.25433e-79
GAREM1	630.554	-1.05056	-2.07133	0.0729551	-14.4001	5.16765e-47	4.19438e-46
VASH2	89.2856	-1.04918	-2.06936	0.185856	-5.64514	1.65051e-08	4.48039e-08
MACROD2	52.139	-1.04898	-2.06907	0.245537	-4.27219	1.93564e-05	4.34657e-05
TUBB4A	23.8049	-1.04887	-2.06891	0.32689	-3.20863	0.00133367	0.00252987
TMEM145	43.1332	-1.04813	-2.06785	0.259701	-4.03591	5.43903e-05	0.0001176
BTBD3	1388.46	-1.04812	-2.06784	0.0494264	-21.2057	8.45987e-100	1.42905e-98
TSPAN9	313.762	-1.04806	-2.06774	0.100172	-10.4626	1.28324e-25	6.52833e-25
ZNF567	332.69	-1.04773	-2.06728	0.102523	-10.2194	1.62282e-24	8.00807e-24
RPS20P33	14.8881	-1.04753	-2.06699	0.39067	-2.68138	0.00733198	0.0127815
ANO7	39.9818	-1.04744	-2.06686	0.269984	-3.87964	0.000104612	0.000221127
ALG3	1908.98	-1.04732	-2.06668	0.042312	-24.7522	2.93293e-135	6.96251e-134
ANTXR2	1607.22	-1.04676	-2.06588	0.0453385	-23.0876	6.17186e-118	1.27082e-116
EFNA4	160.218	-1.04665	-2.06573	0.137452	-7.61469	2.64325e-14	9.38889e-14
TBX19	108.117	-1.04595	-2.06473	0.168006	-6.22565	4.79552e-10	1.41294e-09
LINC01207	69.6037	-1.04592	-2.06468	0.208056	-5.02709	4.97987e-07	1.24822e-06
ZSCAN2	273.604	-1.04575	-2.06444	0.106019	-9.86375	5.97734e-23	2.81878e-22
RP11-409C19.2	582.082	-1.04394	-2.06186	0.074191	-14.071	5.7231e-45	4.46192e-44
TRIM65	1283.9	-1.04358	-2.06134	0.0513173	-20.3359	6.19337e-92	9.46473e-91
NAALADL2	163.619	-1.04338	-2.06105	0.140051	-7.45	9.33398e-14	3.23727e-13
LINC00482	41.9414	-1.04304	-2.06057	0.260216	-4.00837	6.11388e-05	0.000131508
36403	166.377	-1.04292	-2.0604	0.137562	-7.58149	3.41614e-14	1.20663e-13
RP11-1024P17.1	9.75648	-1.0426	-2.05994	0.436322	-2.38953	0.0168702	0.0279446
CLPTM1	3693.81	-1.04227	-2.05947	0.0320741	-32.4958	1.22284e-231	5.48625e-230
AP001271.3	195.512	-1.04176	-2.05873	0.13024	-7.99874	1.25703e-15	4.7087e-15
VN1R42P	15.062	-1.04168	-2.05862	0.390292	-2.66897	0.00760851	0.0132399
FIZ1	430.265	-1.04117	-2.0579	0.0863794	-12.0535	1.85937e-33	1.14375e-32
TTC22	384.186	-1.04113	-2.05784	0.0935893	-11.1245	9.53422e-29	5.24315e-28
SGK494	111.224	-1.04088	-2.05748	0.172396	-6.03772	1.56307e-09	4.47791e-09
KRI1	2317.1	-1.04072	-2.05726	0.0394154	-26.404	1.23397e-153	3.32476e-152
XDH	27.2002	-1.0401	-2.05637	0.311646	-3.33744	0.00084554	0.00164197
LRP5L	629	-1.03935	-2.05531	0.0778663	-13.3479	1.21807e-40	8.69266e-40
RAPGEF3	260.819	-1.03904	-2.05486	0.114073	-9.10859	8.34592e-20	3.6303e-19
PPFIA3	244.234	-1.03825	-2.05374	0.114209	-9.09083	9.82861e-20	4.26954e-19
SNAPIN	3967.79	-1.03806	-2.05346	0.0315417	-32.9106	1.55233e-237	7.1616e-236
FBL	3575.5	-1.03744	-2.05258	0.0331706	-31.2759	9.9223e-215	3.99362e-213
NFRKB	925.172	-1.03653	-2.05128	0.0590469	-17.5543	5.5155e-69	6.24356e-68
CTD-2622I13.3	14.2663	-1.03644	-2.05117	0.393217	-2.63581	0.00839373	0.0145236
LYSMD1	1125.68	-1.0358	-2.05026	0.0546985	-18.9366	5.69757e-80	7.49497e-79
AC090602.2	29.272	-1.03546	-2.04977	0.302753	-3.42015	0.000625868	0.00123401
CELSR1	9169.11	-1.03525	-2.04947	0.0217077	-47.6905	0	0
TMEM179B	1041.74	-1.03484	-2.04889	0.0575239	-17.9898	2.34288e-72	2.79615e-71
RP11-54A4.2	84.2018	-1.03447	-2.04836	0.203624	-5.0803	3.76835e-07	9.51991e-07
GLS2	138.856	-1.03406	-2.04777	0.150218	-6.88371	5.83151e-12	1.88111e-11
U47924.27	29.1537	-1.03401	-2.0477	0.30758	-3.36175	0.000774512	0.00151019
RPS27P29	51.4307	-1.03399	-2.04767	0.404919	-2.55357	0.0106626	0.0181809
ECE2	192.974	-1.03361	-2.04715	0.131179	-7.87943	3.28881e-15	1.21131e-14
GDF11	1140.02	-1.03308	-2.04639	0.0537427	-19.2227	2.38898e-82	3.24746e-81
SNHG19	126.589	-1.03296	-2.04622	0.154412	-6.68966	2.23694e-11	7.02131e-11
RPS15AP10	10.97	-1.03222	-2.04516	0.432974	-2.38401	0.017125	0.0283379
FAM172A	760.632	-1.03182	-2.0446	0.0663825	-15.5436	1.75917e-54	1.62317e-53
ACOX2	33.7423	-1.0317	-2.04443	0.287863	-3.58399	0.000338387	0.000684863
NFATC1	161.378	-1.03118	-2.04369	0.145902	-7.06758	1.57659e-12	5.20326e-12
CSNK1E	3232.14	-1.03112	-2.04361	0.0331056	-31.1464	5.67694e-213	2.25704e-211
RNU2-59P	14.444	-1.031	-2.04344	0.410066	-2.51424	0.0119289	0.0201975
RP5-1112D6.8	92.7277	-1.03075	-2.04309	0.192688	-5.34933	8.82794e-08	2.30429e-07
MYEOV	352.212	-1.03047	-2.0427	0.0973701	-10.5831	3.57068e-26	1.84339e-25
MCOLN1	327.257	-1.02997	-2.04199	0.0975814	-10.555	4.81586e-26	2.47772e-25
RP11-1006G14.4	46.1918	-1.02976	-2.04169	0.246081	-4.18465	2.856e-05	6.31829e-05
IL1R1	1243.16	-1.0296	-2.04146	0.0529884	-19.4306	4.24974e-84	5.97192e-83
RP11-336A10.5	32.3493	-1.02875	-2.04026	0.288685	-3.56358	0.000365836	0.000737441
HR	77.3061	-1.02737	-2.0383	0.203375	-5.05159	4.38138e-07	1.10202e-06
ENC1	3550.36	-1.02695	-2.03771	0.0315455	-32.5546	1.80401e-232	8.11223e-231
PCDHGA1	81.0587	-1.02574	-2.036	0.189329	-5.41775	6.03531e-08	1.58828e-07
ZNF703	261.016	-1.0248	-2.03467	0.117353	-8.73259	2.489e-18	1.02998e-17
ZNF529	273.945	-1.02439	-2.03411	0.110861	-9.24039	2.45611e-20	1.08598e-19
RP3-486I3.4	505.865	-1.02402	-2.03357	0.0804311	-12.7316	3.94713e-37	2.62529e-36
PLA2R1	31.8691	-1.02367	-2.03308	0.290593	-3.52269	0.000427188	0.000855074
KCNK15	14.0527	-1.02331	-2.03258	0.399462	-2.56173	0.0104153	0.0177996
ZNF766	738.862	-1.02325	-2.0325	0.0690503	-14.8189	1.10502e-49	9.43489e-49
LINC00115	19.4536	-1.02298	-2.03212	0.349483	-2.92713	0.00342108	0.00620662
SLC2A4	10.1228	-1.02223	-2.03106	0.431554	-2.36872	0.0178497	0.0294674
GALNT10	6977.26	-1.02206	-2.03081	0.0246715	-41.4266	0	0
PCDHGB7	55.9569	-1.02109	-2.02945	0.224611	-4.54603	5.46684e-06	1.28299e-05
SCAND2P	220.129	-1.02086	-2.02912	0.119206	-8.5638	1.0921e-17	4.41741e-17
CTD-2228K2.1	17.2049	-1.02077	-2.02901	0.365572	-2.79227	0.00523399	0.00927962
MTA1	4335.95	-1.02025	-2.02826	0.0300278	-33.9767	4.91481e-253	2.46509e-251
NOP2	2816.77	-1.02011	-2.02807	0.0347847	-29.3264	4.78212e-189	1.60176e-187
TECR	2669.46	-1.02002	-2.02795	0.0361774	-28.195	6.72933e-175	2.06969e-173
RP3-395M20.12	26.9473	-1.01922	-2.02682	0.31858	-3.19926	0.00137781	0.0026108
LRP8	2236.7	-1.01911	-2.02667	0.0389275	-26.1798	4.51261e-151	1.19285e-149
RP11-531A24.5	71.598	-1.0189	-2.02637	0.218906	-4.6545	3.24769e-06	7.72941e-06
CFAP44	797.276	-1.01886	-2.02632	0.0651211	-15.6457	3.55517e-55	3.31156e-54
RP11-350G24.2	202.252	-1.01867	-2.02606	0.128943	-7.90021	2.78427e-15	1.02974e-14
TRIM45	172.943	-1.0185	-2.02581	0.132714	-7.67436	1.66248e-14	5.94403e-14
ETNPPL	37.8049	-1.01829	-2.02552	0.276948	-3.67683	0.000236147	0.00048481
AC100830.4	12.3876	-1.01807	-2.0252	0.404169	-2.51891	0.0117718	0.019947
WDR19	417.89	-1.018	-2.02511	0.0904403	-11.256	2.16345e-29	1.20843e-28
TRIM28	12166.7	-1.01779	-2.02481	0.021216	-47.9727	0	0
JMJD8	1849.64	-1.01748	-2.02439	0.0433364	-23.4787	6.73115e-122	1.44215e-120
FAM188B	12.0744	-1.01706	-2.02379	0.411898	-2.46921	0.0135413	0.0227521
PDE9A	180.615	-1.01701	-2.02372	0.136307	-7.46117	8.57567e-14	2.97744e-13
AP003068.12	10.6361	-1.01659	-2.02313	0.437702	-2.32256	0.020203	0.0330593
FTSJ3	4382.22	-1.01647	-2.02297	0.0292245	-34.7816	4.62234e-265	2.4637e-263
TASP1	223.487	-1.0162	-2.02258	0.118981	-8.54082	1.33276e-17	5.37195e-17
FKBP14	1151.67	-1.01618	-2.02256	0.0541604	-18.7624	1.53198e-78	1.97411e-77
RP11-10G12.1	22.0883	-1.01575	-2.02196	0.33926	-2.99402	0.00275326	0.00504936
ZNF525	769.375	-1.01393	-2.01941	0.0664623	-15.2558	1.50656e-52	1.34627e-51
CIRBP-AS1	28.1032	-1.01371	-2.01909	0.307648	-3.29502	0.000984132	0.00189829
MANEAL	1174.69	-1.01346	-2.01875	0.0561513	-18.0487	8.07386e-73	9.71894e-72
DCAF4L1	50.1864	-1.01331	-2.01854	0.238865	-4.2422	2.21342e-05	4.9465e-05
GFRA3	45.2217	-1.01298	-2.01807	0.253974	-3.98852	6.64875e-05	0.000142699
POM121B	168.529	-1.01264	-2.0176	0.370925	-2.73004	0.00633268	0.0111077
CTU1	165.911	-1.01253	-2.01744	0.136537	-7.41577	1.20925e-13	4.17474e-13
ZNF137P	130.591	-1.01176	-2.01637	0.156508	-6.4646	1.01569e-10	3.09661e-10
POGLUT1	689.153	-1.01105	-2.01538	0.0696243	-14.5215	8.85097e-48	7.32067e-47
TMEM184C	1272.13	-1.01085	-2.0151	0.0523359	-19.3146	4.04791e-83	5.57614e-82
RDH13	602.121	-1.01016	-2.01413	0.0809408	-12.4802	9.57384e-36	6.15223e-35
TEKT4	11.1876	-1.00981	-2.01365	0.42442	-2.37928	0.0173467	0.0286732
VPS26B	1035.97	-1.0094	-2.01308	0.0562255	-17.9528	4.56559e-72	5.42573e-71
SLC39A9	4206.74	-1.00908	-2.01263	0.0316873	-31.8449	1.54645e-222	6.54766e-221
AP003068.18	24.5309	-1.00846	-2.01177	0.319328	-3.15809	0.00158809	0.00298759
SEC62	4552.19	-1.00828	-2.01151	0.0302474	-33.3345	1.22324e-243	5.80773e-242
S1PR2	68.745	-1.00824	-2.01145	0.208932	-4.82565	1.39544e-06	3.39844e-06
CMYA5	238.521	-1.00817	-2.01135	0.119498	-8.43667	3.26515e-17	1.29553e-16
AKR1A1	1980.54	-1.00816	-2.01134	0.043497	-23.1776	7.66557e-119	1.59179e-117
TC2N	3003.86	-1.00794	-2.01104	0.0349123	-28.8707	2.78802e-183	8.99942e-182
PERP	10527.2	-1.00754	-2.01048	0.0215248	-46.8085	0	0
RP11-424M22.3	11.141	-1.00736	-2.01023	0.421781	-2.38834	0.0169245	0.0280251
RP11-783K16.13	40.5048	-1.00722	-2.01004	0.259858	-3.87604	0.00010617	0.0002243
PCED1A	429.478	-1.00713	-2.00991	0.093441	-10.7782	4.36251e-27	2.30324e-26
RP11-465B22.8	136.759	-1.00679	-2.00943	0.152105	-6.61903	3.61571e-11	1.12533e-10
ZNF17	158.298	-1.00483	-2.00671	0.139275	-7.21477	5.40272e-13	1.82337e-12
PCDHB2	683.311	-1.00468	-2.00649	0.0685711	-14.6516	1.31619e-48	1.10688e-47
PTCH2	13.5442	-1.00376	-2.00523	0.396309	-2.53278	0.0113162	0.01922
SCD5	1046.9	-1.003	-2.00416	0.0610798	-16.4211	1.34997e-60	1.36965e-59
RP3-325F22.5	40.2464	-1.00297	-2.00412	0.266984	-3.75667	0.000172192	0.000357336
AMN	219.266	-1.00278	-2.00386	0.118219	-8.48237	2.2065e-17	8.8355e-17
SRPRA	4762.77	-1.00273	-2.00379	0.0293632	-34.1493	1.36736e-255	6.94727e-254
TNFRSF11B	21.9567	-1.00181	-2.00252	0.336254	-2.97934	0.00288871	0.00528588
SYT8	203.782	-1.00181	-2.00251	0.126919	-7.89328	2.94347e-15	1.08677e-14
SIGMAR1	2361.05	-1.00111	-2.00154	0.0390183	-25.6575	3.48914e-145	8.88686e-144
KIAA0825	47.6936	-1.00089	-2.00123	0.24388	-4.10402	4.06038e-05	8.86837e-05
RP11-448A19.1	130.644	-1.00041	-2.00057	0.162509	-6.15602	7.45947e-10	2.17459e-09
MCM3AP-AS1	225.049	-1.00015	-2.00021	0.11639	-8.59307	8.46785e-18	3.44151e-17
AC010492.2	234.855	1.00012	2.00016	0.120416	8.3055	9.94023e-17	3.88648e-16
CIDECP	242.606	1.00095	2.00132	0.113204	8.842	9.40183e-19	3.95164e-18
NCOA7	1475.9	1.00166	2.00231	0.0476319	21.0293	3.53978e-98	5.87789e-97
PODNL1	12.7007	1.00171	2.00237	0.41204	2.43109	0.0150536	0.0251206
CTNNBIP1	1024.68	1.0022	2.00306	0.0627747	15.9651	2.23741e-57	2.1549e-56
RP11-27I1.4	139.608	1.00236	2.00327	0.1493	6.71374	1.897e-11	5.96771e-11
NDUFC1	976.739	1.00271	2.00376	0.0597101	16.793	2.74807e-63	2.87152e-62
SOD2	3244.8	1.00303	2.00421	0.0335347	29.9103	1.44561e-196	5.12275e-195
NFIX	84.1096	1.00321	2.00446	0.190644	5.26224	1.42314e-07	3.67887e-07
OSER1	1191.05	1.00332	2.00461	0.0540355	18.5678	5.85611e-77	7.38089e-76
TLR3	83.635	1.00374	2.00519	0.191746	5.23474	1.65217e-07	4.25631e-07
C11orf1	144.2	1.00438	2.00607	0.145854	6.88617	5.73139e-12	1.84942e-11
AIF1L	1526.27	1.00447	2.00621	0.0481048	20.8809	7.98535e-97	1.30603e-95
GATA3	74.8402	1.00468	2.0065	0.215051	4.67182	2.98546e-06	7.12525e-06
ATL1	113.795	1.00469	2.00651	0.17402	5.77341	7.76813e-09	2.14743e-08
RP11-44F14.2	25.89	1.00473	2.00657	0.321392	3.12618	0.00177091	0.00331778
EML5	108.918	1.00596	2.00827	0.166385	6.04596	1.4852e-09	4.25983e-09
HCG15	45.6251	1.00621	2.00863	0.260991	3.85535	0.000115563	0.000243277
ZNF438	87.1637	1.00635	2.00882	0.188545	5.33745	9.42643e-08	2.45756e-07
FRAT2	320.689	1.00687	2.00954	0.0990973	10.1604	2.97931e-24	1.45931e-23
PBK	1070.14	1.00778	2.01081	0.0567735	17.7509	1.69764e-70	1.97428e-69
FBXO25	295.404	1.00818	2.01138	0.108924	9.25581	2.1262e-20	9.41601e-20
NLN	4264.9	1.00835	2.01161	0.0303322	33.2436	2.52586e-242	1.19056e-240
RP11-1398P2.1	13.3253	1.00953	2.01325	0.397195	2.54164	0.0110334	0.0187722
GS1-358P8.4	507.474	1.00953	2.01326	0.0822394	12.2755	1.22614e-34	7.70464e-34
BET1	555.71	1.01008	2.01402	0.0769681	13.1233	2.42017e-39	1.68114e-38
AMHR2	8.18896	1.01015	2.01412	0.466172	2.1669	0.0302423	0.0480638
RP11-802E16.3	53.5818	1.01036	2.01442	0.231905	4.35679	1.31983e-05	3.00166e-05
CATSPER2P1	22.4572	1.01169	2.01628	0.359104	2.81727	0.00484333	0.00862923
NXPH3	13.6546	1.01224	2.01704	0.401685	2.51997	0.0117364	0.0198921
GTF2E2	1021.47	1.01239	2.01725	0.0565081	17.9158	8.87842e-72	1.05191e-70
APOE	815.512	1.01296	2.01805	0.0648738	15.6144	5.80901e-55	5.39554e-54
OTUD4P1	187.849	1.01303	2.01815	0.129255	7.83749	4.59624e-15	1.68082e-14
WNK3	7.83856	1.01321	2.0184	0.460834	2.19865	0.0279027	0.0445882
HSPB11	984.019	1.0133	2.01852	0.057288	17.6878	5.21145e-70	6.02133e-69
AC000068.9	14.2249	1.01353	2.01885	0.396358	2.55711	0.0105544	0.0180169
NOL7	1940.7	1.01383	2.01927	0.0423419	23.944	1.06793e-126	2.36042e-125
SDCBP2	160.013	1.01395	2.01944	0.14219	7.13097	9.96652e-13	3.32347e-12
C15orf65	24.1184	1.01398	2.01947	0.335682	3.02065	0.00252229	0.00464625
SPG20	572.683	1.01459	2.02033	0.0751694	13.4974	1.61927e-41	1.17444e-40
ARHGEF37	106.658	1.01562	2.02177	0.173489	5.85409	4.79642e-09	1.33937e-08
CDKN1A	3972.07	1.01717	2.02394	0.0304828	33.3687	3.90516e-244	1.86314e-242
MICU3	88.4656	1.01718	2.02396	0.183554	5.54158	2.99759e-08	8.01804e-08
AP1S2	184.751	1.01864	2.026	0.136716	7.45073	9.28221e-14	3.21988e-13
MIR503HG	93.1749	1.01976	2.02758	0.181182	5.62834	1.8195e-08	4.92613e-08
OPHN1	297.596	1.02017	2.02815	0.103527	9.85413	6.57839e-23	3.09624e-22
RP11-347C12.10	11.8136	1.02058	2.02874	0.418281	2.43995	0.0146894	0.0245548
CITED2	3123.86	1.02071	2.02892	0.0343734	29.6948	8.95406e-194	3.11102e-192
RIPK2	510.133	1.02087	2.02915	0.0873835	11.6827	1.56252e-31	9.18403e-31
SLC12A5	29.9316	1.02174	2.03037	0.306449	3.33414	0.000855649	0.00166062
KCNAB2	282.346	1.02237	2.03126	0.10687	9.5665	1.10582e-21	5.05276e-21
GRAMD1C	221.308	1.02262	2.03161	0.122718	8.33311	7.87489e-17	3.08884e-16
RP1-191J18.66	13.5942	1.02265	2.03164	0.398097	2.56884	0.010204	0.0174704
HECA	906.419	1.02269	2.0317	0.0627352	16.3017	9.60417e-60	9.60958e-59
RANBP17	384.022	1.02307	2.03224	0.0909402	11.2499	2.31838e-29	1.29386e-28
RP11-350J20.12	41.2143	1.02312	2.03231	0.265554	3.85279	0.000116781	0.000245708
PRPH	8.87558	1.02358	2.03296	0.450713	2.27103	0.023145	0.0375187
TDRD12	22.6315	1.0236	2.03299	0.329923	3.10255	0.00191862	0.00357634
RHOD	386.756	1.02419	2.03382	0.0916697	11.1726	5.5507e-29	3.07149e-28
ZFAND2A	365.547	1.02517	2.0352	0.0935368	10.9601	5.94438e-28	3.2059e-27
LSP1	8.78412	1.0255	2.03566	0.450196	2.27789	0.0227329	0.0368935
RP3-414A15.10	9.98238	1.02652	2.03711	0.434927	2.36021	0.0182644	0.0300985
ELOVL6	1074.83	1.02658	2.03718	0.0550884	18.6351	1.6698e-77	2.11959e-76
TPM1	1374.84	1.02731	2.03821	0.0497969	20.6299	1.47934e-94	2.33554e-93
RORA	217.878	1.02766	2.03871	0.11907	8.63071	6.09738e-18	2.49104e-17
HNF4G	285.403	1.02783	2.03895	0.110784	9.2778	1.7301e-20	7.68273e-20
REEP1	82.8702	1.02928	2.04101	0.194341	5.29626	1.18198e-07	3.06845e-07
SH3GLB2	2713.88	1.02936	2.04112	0.0363697	28.3026	3.2075e-176	9.94324e-175
ACTA2	57.282	1.02959	2.04145	0.228668	4.50255	6.71425e-06	1.56447e-05
PFKP	3682.58	1.03028	2.04242	0.032907	31.3089	3.52516e-215	1.42177e-213
LEPR	388.293	1.03076	2.0431	0.0921878	11.1811	5.04777e-29	2.79477e-28
SETSIP	191.813	1.03082	2.04318	0.13388	7.69957	1.36527e-14	4.90019e-14
RALB	1799.51	1.03084	2.04322	0.0437699	23.5515	1.2125e-122	2.61209e-121
E2F7	1408.89	1.03102	2.04347	0.0490853	21.0046	5.94915e-98	9.84529e-97
MAMLD1	247.536	1.03155	2.04422	0.113663	9.07557	1.13085e-19	4.9013e-19
SNORD116-1	6.66467	1.03189	2.04471	0.473225	2.18056	0.0292163	0.0465581
MYO15A	13.3282	1.03234	2.04534	0.401082	2.57388	0.0100565	0.0172315
BCAR3	1061.82	1.03259	2.04569	0.0583353	17.7009	4.12686e-70	4.77384e-69
ADIRF-AS1	172.374	1.03272	2.04588	0.135998	7.59366	3.10997e-14	1.10087e-13
KCTD9P1	80.1089	1.03274	2.04591	0.195475	5.28323	1.26926e-07	3.28892e-07
CNTNAP1	88.0721	1.03279	2.04597	0.190839	5.41184	6.23808e-08	1.64076e-07
BATF	419.686	1.0328	2.04599	0.0879547	11.7424	7.72593e-32	4.56577e-31
KIF5A	34.5271	1.03287	2.04609	0.285162	3.62205	0.000292274	0.000594178
CCDC110	12.3666	1.03299	2.04625	0.410743	2.51492	0.0119059	0.0201603
PRKG2	70.4943	1.03308	2.04638	0.205806	5.01967	5.17612e-07	1.29559e-06
CSF2	18.1346	1.03368	2.04725	0.36873	2.80336	0.00505729	0.00898299
NDRG4	431.253	1.03385	2.04748	0.0863241	11.9764	4.72599e-33	2.87543e-32
MTCL1	523.253	1.0341	2.04783	0.0792055	13.0559	5.8821e-39	4.05712e-38
ELF2	1258.89	1.03458	2.04851	0.0536628	19.2792	8.02844e-83	1.10284e-81
RAB11FIP1	3322.17	1.0347	2.04868	0.0327835	31.5615	1.24885e-218	5.11062e-217
MUC20P1	2660.94	1.035	2.04911	0.108751	9.51708	1.7812e-21	8.08774e-21
AC010504.2	10.0813	1.03547	2.04978	0.4408	2.34907	0.0188202	0.0309571
FLJ27354	9.39737	1.03548	2.04979	0.456172	2.26993	0.0232118	0.0376177
RASSF3	2070.37	1.03583	2.05029	0.0435823	23.7672	7.29737e-125	1.5949e-123
AP3S1	1050.6	1.03683	2.05172	0.0574595	18.0446	8.6989e-73	1.04585e-71
PI4K2A	985.074	1.0371	2.0521	0.0602225	17.2211	1.84393e-66	2.01503e-65
EFHD1	26.6157	1.03758	2.05277	0.342905	3.02584	0.00247944	0.00457118
TMEM14DP	192.855	1.0382	2.05366	0.128447	8.08268	6.33606e-16	2.39822e-15
ISG15	997.655	1.03872	2.0544	0.0570695	18.201	5.07137e-74	6.17691e-73
RP11-120D5.1	8.31309	1.03905	2.05488	0.456501	2.27612	0.0228387	0.0370591
RP11-864G5.1	8.8895	1.03935	2.0553	0.461266	2.25325	0.0242436	0.0391763
AC124944.4	20.8838	1.0399	2.05609	0.343207	3.02995	0.00244592	0.0045128
GSTO1	629.193	1.03999	2.05621	0.0741423	14.0269	1.0671e-44	8.27328e-44
CHST7	88.2275	1.04051	2.05696	0.188455	5.52127	3.36552e-08	8.97885e-08
CDCP1	5339.7	1.04057	2.05705	0.0279384	37.2453	1.26159e-303	7.59323e-302
EID3	63.262	1.04062	2.05712	0.213981	4.86316	1.15529e-06	2.83156e-06
LINC00664	21.0128	1.04181	2.05882	0.362787	2.8717	0.0040827	0.00734023
SEPSECS	424.459	1.04201	2.0591	0.0919332	11.3344	8.85921e-30	5.00998e-29
TUBB2A	304.748	1.04205	2.05916	0.103405	10.0774	6.95109e-24	3.36643e-23
NAV1	295.336	1.04225	2.05944	0.10366	10.0545	8.77351e-24	4.23854e-23
TTLL6	7.86699	1.04229	2.05949	0.466895	2.23238	0.02559	0.0412056
C1QTNF6	1696.59	1.04331	2.06095	0.0456264	22.8663	1.00559e-115	2.02162e-114
DLL1	198.055	1.04334	2.06099	0.1273	8.19589	2.48741e-16	9.56482e-16
SERTAD2	1978.37	1.04382	2.06167	0.0423068	24.6725	2.11007e-134	4.96096e-133
PDGFRA	7.62453	1.0442	2.06222	0.466837	2.23676	0.025302	0.0407621
TGFBR1	1677.28	1.04474	2.063	0.0477069	21.8992	2.64118e-106	4.7926e-105
PLA2G16	366.893	1.04483	2.06313	0.0989256	10.5618	4.47988e-26	2.3079e-25
HAPLN3	187.16	1.04508	2.06348	0.139105	7.51291	5.78293e-14	2.02e-13
CTC-512J14.5	372.553	1.04541	2.06396	0.0918323	11.3839	5.02829e-30	2.86009e-29
FOXO1	273	1.04548	2.06405	0.112775	9.27043	1.85389e-20	8.225e-20
RP11-10C24.1	30.871	1.04564	2.06428	0.302738	3.45395	0.000552432	0.00109496
AC114755.3	11.2723	1.04579	2.0645	0.42961	2.43428	0.0149213	0.0249146
SLC7A10	6.43315	1.04601	2.06482	0.480326	2.17772	0.0294271	0.0468629
PEX5L	6.24226	1.04671	2.06581	0.479952	2.18086	0.0291938	0.0465297
MXD3	513.499	1.04754	2.067	0.0794899	13.1783	1.1706e-39	8.19837e-39
CENPN	691.264	1.04764	2.06715	0.0689795	15.1877	4.2655e-52	3.77545e-51
SNX21	198.653	1.04874	2.06872	0.13325	7.87046	3.53326e-15	1.29865e-14
SPIN1	4890.7	1.04898	2.06907	0.0282697	37.1063	2.22486e-301	1.31482e-299
OR10H1	9.88873	1.0494	2.06967	0.444841	2.35905	0.0183217	0.0301803
RP11-396F22.1	17.2112	1.05008	2.07064	0.364982	2.87707	0.00401387	0.00722245
PDK4	127.591	1.05115	2.07218	0.155143	6.77533	1.2412e-11	3.93757e-11
CTD-2616J11.2	30.1138	1.05115	2.07219	0.30638	3.43089	0.000601615	0.00118811
GOLGA8T	27.2628	1.05134	2.07246	0.330123	3.1847	0.00144904	0.00273783
SLC16A2	75.4796	1.05156	2.07277	0.207835	5.05958	4.20184e-07	1.05822e-06
RP1-313L4.3	7.76664	1.05196	2.07334	0.460815	2.28281	0.0224413	0.0364687
RP11-1277A3.2	42.5679	1.05218	2.07366	0.255075	4.12497	3.70778e-05	8.12818e-05
EPB41L4A	380.874	1.0525	2.07412	0.0923945	11.3914	4.61576e-30	2.6285e-29
HIVEP3	211.606	1.05294	2.07476	0.125095	8.41713	3.85832e-17	1.52717e-16
CDH15	14.0998	1.05305	2.07491	0.394782	2.66742	0.00764351	0.0132973
YBX2	73.5366	1.05335	2.07534	0.208506	5.05187	4.37508e-07	1.10058e-06
USP38	1428.11	1.05437	2.07681	0.0485235	21.7291	1.08959e-104	1.94289e-103
IQCH-AS1	131.654	1.05444	2.07692	0.155199	6.79416	1.08946e-11	3.46915e-11
KIF25	16.7253	1.05467	2.07725	0.369556	2.8539	0.00431866	0.00774311
GALM	838.342	1.05513	2.0779	0.0619893	17.0211	5.7294e-65	6.11084e-64
CPT1B	14.5792	1.05521	2.07803	0.39455	2.67447	0.00748468	0.0130395
TNRC18P1	6.20136	1.05576	2.07881	0.479958	2.19969	0.0278288	0.0444847
PTTG3P	180.279	1.05612	2.07933	0.134042	7.87897	3.3008e-15	1.21549e-14
AJUBA	3644.06	1.05629	2.07958	0.0320894	32.9171	1.25117e-237	5.78583e-236
OR7E14P	142.108	1.05657	2.07998	0.146656	7.20439	5.83057e-13	1.96573e-12
HLA-DOB	8.82632	1.05684	2.08036	0.474101	2.22913	0.0258049	0.041521
MEFV	9.28898	1.05701	2.08061	0.449116	2.35353	0.018596	0.0306038
PSAT1	2995.08	1.05727	2.08098	0.0345075	30.6387	3.73689e-206	1.42213e-204
ZNF843	12.1245	1.05785	2.08182	0.416285	2.54116	0.0110486	0.0187949
RP11-334L9.1	50.5705	1.05797	2.082	0.249253	4.24456	2.19021e-05	4.89687e-05
NBN	1600.77	1.05809	2.08217	0.0459264	23.0388	1.90695e-117	3.91415e-116
C9orf116	87.0234	1.05838	2.08259	0.193223	5.47751	4.31354e-08	1.1441e-07
RHBDL2	152.607	1.05843	2.08267	0.146493	7.22515	5.0054e-13	1.6922e-12
TMEM263	1668.1	1.05943	2.08411	0.0447767	23.6603	9.25415e-124	2.00465e-122
BASP1	10692	1.06112	2.08655	0.0212216	50.0021	0	0
STX17	1011.92	1.06175	2.08747	0.0582818	18.2176	3.74325e-74	4.5735e-73
PTGER4	103.801	1.0621	2.08798	0.176478	6.01835	1.76199e-09	5.02938e-09
SCOC	711.405	1.06268	2.0888	0.0684369	15.5278	2.24807e-54	2.07036e-53
AVEN	413.019	1.0651	2.09231	0.0914399	11.6481	2.34767e-31	1.37247e-30
DNAJC19P5	5.26684	1.06537	2.09271	0.494051	2.1564	0.0310524	0.0492513
SDCBPP2	441.556	1.06554	2.09296	0.0864937	12.3193	7.12988e-35	4.50186e-34
PRSS12	363.611	1.0656	2.09304	0.0944912	11.2772	1.70032e-29	9.54651e-29
DDX43	717.893	1.06563	2.09309	0.0674097	15.8083	2.72642e-56	2.58014e-55
TNFRSF9	40.7391	1.06574	2.09325	0.27335	3.89882	9.66608e-05	0.00020483
KIAA0319	469.978	1.06591	2.09349	0.0863898	12.3384	5.62915e-35	3.56118e-34
SEMA7A	524.428	1.06676	2.09473	0.0785006	13.5892	4.63825e-42	3.41086e-41
RRAS2	1048.67	1.06677	2.09474	0.0594194	17.9532	4.52712e-72	5.38328e-71
SLC25A13	1839.68	1.06677	2.09474	0.0445763	23.9314	1.44316e-126	3.18619e-125
LGALSL	228.213	1.06687	2.09488	0.118005	9.04091	1.55373e-19	6.70029e-19
COL8A2	18.7819	1.06743	2.0957	0.365659	2.9192	0.00350934	0.00635908
TRAF3IP2-AS1	82.8923	1.0676	2.09594	0.198796	5.3703	7.86055e-08	2.0592e-07
RINL	142.482	1.06789	2.09637	0.150262	7.10687	1.18701e-12	3.94278e-12
UBE2E2	590.118	1.06885	2.09776	0.0769777	13.8852	7.78739e-44	5.94804e-43
KIFC3	989.119	1.07031	2.09989	0.0599614	17.85	2.89023e-71	3.39351e-70
NGEF	131.522	1.07051	2.10017	0.153785	6.96105	3.37751e-12	1.10039e-11
ATP8A1	452.294	1.07086	2.10069	0.084095	12.734	3.82753e-37	2.54747e-36
ZNF365	130.68	1.07147	2.10158	0.156741	6.83595	8.14608e-12	2.60923e-11
GNL3LP1	5.93521	1.07284	2.10357	0.487396	2.20116	0.0277245	0.044336
PAX5	98.9364	1.07323	2.10414	0.174943	6.13472	8.53089e-10	2.47953e-09
CTB-187L3.1	8.77168	1.07326	2.10419	0.455349	2.35701	0.0184226	0.0303338
MT1A	11.9316	1.07334	2.1043	0.419163	2.56067	0.0104472	0.0178478
FERMT2	2046.45	1.07334	2.1043	0.0409372	26.2191	1.60803e-151	4.26216e-150
AC000068.5	75.153	1.0735	2.10453	0.20548	5.22434	1.74775e-07	4.49719e-07
MAMDC2-AS1	6.8977	1.07471	2.10629	0.474861	2.2632	0.0236232	0.0382243
ARHGEF6	105.209	1.07527	2.10711	0.178899	6.01047	1.84991e-09	5.27109e-09
MIXL1	15.9632	1.07542	2.10733	0.380002	2.83003	0.00465435	0.00830843
ST6GALNAC4	369.858	1.07562	2.10763	0.0987856	10.8885	1.3083e-27	6.99417e-27
ZBTB47	171.956	1.07595	2.10811	0.137136	7.84589	4.29884e-15	1.57442e-14
ISCA1	1021.77	1.07618	2.10844	0.05726	18.7946	8.35709e-79	1.07974e-77
RBKS	175.752	1.07621	2.10848	0.139357	7.72263	1.13951e-14	4.10347e-14
RP11-339B21.13	4.73719	1.07635	2.10869	0.498024	2.16123	0.0306775	0.048712
CABLES1	485.176	1.07704	2.1097	0.0814934	13.2162	7.07103e-40	4.96648e-39
POP4	1725.58	1.0774	2.11023	0.0440186	24.476	2.65968e-132	6.12071e-131
UBE2C	2789.64	1.07811	2.11126	0.0371561	29.0156	4.1864e-185	1.3603e-183
ZNF189	456.035	1.07899	2.11255	0.0848277	12.7198	4.59311e-37	3.05079e-36
HLA-DMA	83.1627	1.07916	2.1128	0.196014	5.5055	3.68116e-08	9.80489e-08
GJC2	16.1834	1.0802	2.11433	0.384091	2.81236	0.00491801	0.00875511
SNX10	594.947	1.08046	2.11471	0.0757354	14.2662	3.55351e-46	2.83253e-45
MRVI1	65.1669	1.0818	2.11668	0.211743	5.10905	3.23787e-07	8.20831e-07
OSGIN2	961.057	1.08225	2.11734	0.0589304	18.3649	2.50794e-75	3.10689e-74
SOCS6	434.153	1.08226	2.11734	0.0942196	11.4865	1.54195e-30	8.86337e-30
SNX7	764.37	1.08335	2.11896	0.0652283	16.6086	6.03514e-62	6.19378e-61
RP11-35G9.3	31.9432	1.08369	2.11944	0.288842	3.75183	0.00017555	0.000363957
TXNRD1	41015.3	1.08513	2.12156	0.0148962	72.8456	0	0
TK2	157.425	1.08571	2.12242	0.139646	7.77471	7.56186e-15	2.74634e-14
PDE1C	91.8195	1.08619	2.12313	0.184749	5.87928	4.12065e-09	1.15462e-08
C16orf74	89.066	1.08727	2.12472	0.193691	5.61341	1.98376e-08	5.35823e-08
RP11-539G18.3	22.8456	1.08744	2.12497	0.330365	3.29163	0.000996092	0.00192004
LINC00152	196.509	1.08921	2.12758	0.133745	8.14393	3.82662e-16	1.46225e-15
RP11-191G24.1	18.0534	1.08943	2.1279	0.364388	2.98975	0.00279206	0.00511764
USP43	508.905	1.08969	2.12829	0.0815423	13.3635	9.87534e-41	7.06553e-40
INPP4B	1768.13	1.08973	2.12835	0.0443612	24.565	2.98841e-133	6.93432e-132
IQCD	297.286	1.0898	2.12845	0.105801	10.3005	7.01228e-25	3.49026e-24
SAPCD1	34.3184	1.0906	2.12963	0.285137	3.82483	0.000130862	0.000274331
FCRLB	25.8967	1.09157	2.13106	0.320446	3.40641	0.000658235	0.00129522
EXOC3L4	18.9934	1.09211	2.13185	0.356641	3.0622	0.00219714	0.00406991
SCRN1	5776.52	1.09254	2.13249	0.0272964	40.0249	0	0
POLR2J	750.158	1.0926	2.13257	0.178556	6.11906	9.41284e-10	2.72737e-09
NKX3-1	154.887	1.09283	2.13292	0.144052	7.58637	3.28986e-14	1.16287e-13
RP11-857B24.3	14.7821	1.09299	2.13316	0.394539	2.77029	0.00560062	0.00988485
NOXA1	273.257	1.09351	2.13393	0.10799	10.1261	4.23308e-24	2.06337e-23
TRPV4	111.681	1.09379	2.13434	0.174051	6.28432	3.29299e-10	9.78939e-10
ID2	519.805	1.09415	2.13488	0.0804485	13.6007	3.96741e-42	2.92413e-41
FBXO2	320.246	1.09425	2.13502	0.10117	10.816	2.8917e-27	1.53333e-26
PIWIL1	49.2835	1.09438	2.13522	0.247576	4.42038	9.85283e-06	2.26663e-05
AC105760.2	24.3104	1.09455	2.13546	0.33426	3.27454	0.00105833	0.0020326
PARD6B	583.53	1.0952	2.13643	0.0763933	14.3363	1.29706e-46	1.04368e-45
SEC61B	1520.59	1.09525	2.13651	0.04709	23.2587	1.16038e-119	2.43282e-118
CPZ	8.55308	1.09577	2.13727	0.454269	2.41215	0.0158587	0.0263696
CCDC34	598.269	1.09604	2.13767	0.0773897	14.1626	1.56067e-45	1.23098e-44
SAP30	283.125	1.0965	2.13835	0.107545	10.1957	2.07313e-24	1.01993e-23
RP11-142L4.2	166.832	1.09743	2.13974	0.147186	7.45611	8.91133e-14	3.09233e-13
TMEM191A	43.56	1.09775	2.14021	0.259169	4.23566	2.2788e-05	5.08679e-05
PDP1	1442.72	1.09869	2.14159	0.0486839	22.5677	8.99166e-113	1.73972e-111
FHL1	540.835	1.09918	2.14232	0.0788271	13.9441	3.41495e-44	2.62269e-43
GMPPB	14.9564	1.09918	2.14233	0.385247	2.85319	0.0043283	0.00775969
MYO5B	2761.06	1.09955	2.14288	0.036197	30.3769	1.10897e-202	4.11623e-201
EBF1	15.6672	1.10039	2.14412	0.397428	2.76877	0.00562685	0.00992845
TOMM34	1071.96	1.10071	2.1446	0.0570339	19.2992	5.4506e-83	7.50311e-82
RP11-467L13.4	9.22189	1.1011	2.14519	0.443442	2.48309	0.013025	0.0219318
PRUNE2	791.718	1.10157	2.14588	0.0680023	16.199	5.127e-59	5.0728e-58
RP11-680F8.4	10.6071	1.10162	2.14595	0.428933	2.56827	0.0102207	0.0174929
PTGES3L	4.43482	1.10162	2.14595	0.505615	2.17876	0.0293492	0.0467507
CPAMD8	42.4092	1.10332	2.14849	0.256396	4.30319	1.68355e-05	3.80014e-05
SUSD1	1319.1	1.10395	2.14943	0.0524523	21.0468	2.4472e-98	4.07748e-97
NMU	80.5781	1.1041	2.14965	0.196562	5.61706	1.94232e-08	5.25137e-08
TDRD10	3.92734	1.10511	2.15116	0.50747	2.17769	0.0294291	0.0468629
NRG1	144.497	1.10532	2.15146	0.151094	7.31542	2.56583e-13	8.7638e-13
SNX2	1735.19	1.10548	2.1517	0.0460703	23.9954	3.10416e-127	6.86883e-126
IDS	5839.87	1.10599	2.15246	0.0281723	39.2579	0	0
HMGN2P6	13.5658	1.10665	2.15345	0.411515	2.68921	0.00716218	0.0124955
UBE2J1	2995.6	1.1076	2.15487	0.0349145	31.7232	7.44254e-221	3.07788e-219
OTUD1	120.044	1.10762	2.15489	0.161787	6.84615	7.58615e-12	2.43227e-11
PLEKHA6	2595.27	1.1078	2.15516	0.0367067	30.1797	4.37895e-200	1.60106e-198
GRID1	8.06337	1.10812	2.15565	0.484264	2.28826	0.0221224	0.0359744
DDC	4.87571	1.10828	2.15589	0.498243	2.22438	0.0261228	0.0419909
TMEM14B	858.62	1.10832	2.15595	0.0626116	17.7015	4.08193e-70	4.72465e-69
SDCBP	3206.58	1.10849	2.15619	0.0378353	29.2976	1.11155e-188	3.69781e-187
DGCR6	206.987	1.10874	2.15658	0.125838	8.81089	1.2416e-18	5.19285e-18
STS	858.596	1.10889	2.1568	0.0619985	17.8858	1.52248e-71	1.79621e-70
SBF2-AS1	266.307	1.10933	2.15745	0.108993	10.178	2.48572e-24	1.22016e-23
HCG4	54.1377	1.11035	2.15898	0.231764	4.79088	1.66053e-06	4.02848e-06
C14orf37	7.07834	1.11075	2.15957	0.469193	2.36735	0.0179159	0.0295591
STXBP5-AS1	34.2271	1.11099	2.15994	0.305498	3.63664	0.000276214	0.00056258
NDST1	4415.23	1.11134	2.16046	0.0288374	38.538	0	0
CCDC154	15.4229	1.11165	2.16093	0.383321	2.90006	0.00373093	0.00673689
SYNJ2	4275.32	1.11172	2.16102	0.0296328	37.5164	4.9762e-308	3.08036e-306
SIMC1	439.981	1.112	2.16144	0.0879877	12.6381	1.30192e-36	8.55744e-36
ALMS1-IT1	22.5964	1.11216	2.16169	0.335932	3.31067	0.000930724	0.00179953
SPACA9	151.935	1.11222	2.16179	0.151626	7.33532	2.21186e-13	7.57327e-13
HSPA8P14	13.9231	1.11318	2.16322	0.401123	2.77517	0.00551735	0.00974492
PTGER3	6.05699	1.11483	2.16569	0.48559	2.29583	0.0216858	0.0353144
STKLD1	11.8446	1.11492	2.16583	0.414425	2.69027	0.00713934	0.012459
MSX2	84.8042	1.11533	2.16645	0.193868	5.75306	8.76431e-09	2.41293e-08
TUBB6	1199.8	1.11586	2.16725	0.0535074	20.8543	1.39195e-96	2.27089e-95
SPERT	24.6326	1.11678	2.16862	0.329037	3.39409	0.000688572	0.00135056
SECTM1	733.234	1.11692	2.16883	0.0690184	16.1829	6.657e-59	6.57333e-58
NPAS1	8.211	1.11756	2.16979	0.456138	2.45004	0.0142841	0.0239324
RASGRF1	86.0647	1.11759	2.16984	0.191756	5.82819	5.60314e-09	1.56107e-08
COTL1	1457.28	1.11766	2.16994	0.0494101	22.62	2.75416e-113	5.3713e-112
PLAGL1	598.174	1.11823	2.17081	0.0765191	14.6138	2.2948e-48	1.92324e-47
DLX1	59.3149	1.11861	2.17138	0.236653	4.72681	2.28075e-06	5.4808e-06
LINC01270	245.904	1.11958	2.17284	0.115804	9.66788	4.12853e-22	1.90647e-21
STON1	14.7179	1.12022	2.1738	0.387531	2.89067	0.00384428	0.00693196
KIF5C	137.052	1.12207	2.17659	0.151208	7.42068	1.16516e-13	4.02539e-13
CFL2	13920.5	1.12208	2.1766	0.0198521	56.522	0	0
TMEM155	18.8905	1.1224	2.17709	0.357682	3.13798	0.00170116	0.0031929
RAB37	125.449	1.12246	2.17718	0.156655	7.16516	7.76947e-13	2.60371e-12
ZNF367	2104.1	1.12445	2.18019	0.0428633	26.2334	1.10579e-151	2.93891e-150
RSPO3	4.96011	1.12508	2.18114	0.500509	2.24787	0.0245842	0.0396874
BOLA3-AS1	7.45723	1.12516	2.18126	0.466892	2.4099	0.0159568	0.0265191
MPC1	824.935	1.1253	2.18147	0.067314	16.7172	9.82622e-63	1.01914e-61
ADRA1B	13.8325	1.12579	2.18221	0.400728	2.80936	0.00496398	0.00883373
FAM65A	771.139	1.1258	2.18223	0.0658008	17.1092	1.26632e-65	1.36252e-64
FAM102A	1851.19	1.12592	2.1824	0.0443609	25.3809	4.10026e-142	1.02564e-140
DLX5	31.7003	1.12598	2.18249	0.3032	3.71365	0.000204292	0.000421224
C9orf153	7.60976	1.12662	2.18347	0.464247	2.42678	0.0152335	0.0253991
ADRB2	49.9927	1.12813	2.18576	0.240697	4.68694	2.77326e-06	6.63176e-06
RP11-197P3.5	11.6057	1.12825	2.18594	0.419213	2.69136	0.00711606	0.0124206
RP11-338N10.3	13.4469	1.12864	2.18653	0.404156	2.7926	0.00522869	0.00927191
MAP3K14	534.6	1.12894	2.18698	0.0781787	14.4405	2.87583e-47	2.34685e-46
SLAMF9	5.52182	1.12909	2.1872	0.489948	2.3045	0.0211945	0.0345604
GATA6	162.08	1.13136	2.19065	0.141637	7.98775	1.37429e-15	5.14202e-15
SATB1	308.412	1.13157	2.19096	0.101857	11.1094	1.12909e-28	6.19702e-28
PALM3	165.219	1.13224	2.19199	0.138228	8.19114	2.58769e-16	9.9387e-16
CBX5	15063.3	1.13263	2.19258	0.0187707	60.3402	0	0
HDAC5	1352.93	1.13287	2.19295	0.054434	20.8119	3.38044e-96	5.48299e-95
HSPA5	35304.5	1.13387	2.19447	0.0145442	77.9604	0	0
CDH11	172.16	1.13491	2.19605	0.134326	8.4489	2.9405e-17	1.17028e-16
C9orf40	1121.09	1.13521	2.1965	0.0543522	20.8862	7.15044e-97	1.17046e-95
RP5-1120P11.1	38.7418	1.13522	2.19653	0.268158	4.23342	2.30169e-05	5.13496e-05
C4orf36	174.46	1.1353	2.19664	0.134203	8.45958	2.6834e-17	1.06948e-16
CCDC170	8.79355	1.13622	2.19804	0.459649	2.47193	0.0134386	0.0225894
MAPRE3	516.466	1.13632	2.1982	0.0808058	14.0624	6.46407e-45	5.03759e-44
RP1-244F24.1	33.3015	1.1371	2.19938	0.289733	3.92465	8.68556e-05	0.000184732
WSB2	4085.05	1.13815	2.20098	0.0304015	37.4372	9.69239e-307	5.94335e-305
ARHGAP9	9.25129	1.13883	2.20203	0.449223	2.53512	0.0112409	0.0191004
TNFRSF19	136.996	1.13899	2.20226	0.154336	7.37992	1.58379e-13	5.45145e-13
RGS9	3.82736	1.13986	2.2036	0.506715	2.24952	0.0244797	0.039535
SP5	24.5342	1.14005	2.20388	0.336869	3.38425	0.000713723	0.00139779
ATOH8	110.656	1.14057	2.20468	0.167256	6.81931	9.14783e-12	2.92435e-11
MMP25-AS1	163.336	1.14101	2.20535	0.139116	8.20182	2.36784e-16	9.1158e-16
LMCD1-AS1	34.623	1.14187	2.20667	0.284624	4.01184	6.0247e-05	0.000129776
SNTA1	272.313	1.1421	2.20702	0.110902	10.2982	7.17637e-25	3.56921e-24
SMAGP	468.412	1.14255	2.2077	0.0837877	13.6362	2.43976e-42	1.80636e-41
C7orf31	92.0611	1.14275	2.20801	0.184113	6.20677	5.4084e-10	1.58778e-09
CEP19	170.21	1.14356	2.20925	0.143853	7.94947	1.87308e-15	6.97492e-15
KIF26A	121.214	1.14356	2.20926	0.162744	7.02676	2.11378e-12	6.94451e-12
ST6GALNAC5	20.4317	1.14385	2.2097	0.345466	3.31104	0.000929507	0.00179736
CRAT	832.573	1.14459	2.21084	0.0642425	17.8168	5.23698e-71	6.11951e-70
NOTCH4	9.02784	1.14541	2.21209	0.46076	2.48591	0.0129221	0.0217754
ZNF302	1450.74	1.14544	2.21214	0.0481522	23.7879	4.45326e-125	9.75479e-124
LPAL2	107.906	1.14559	2.21236	0.169379	6.76345	1.34739e-11	4.26616e-11
ZNF204P	260.211	1.1463	2.21345	0.115706	9.907	3.88134e-23	1.83922e-22
CPEB2	333.72	1.14658	2.21388	0.104234	11	3.82031e-28	2.07006e-27
LINGO2	15.2073	1.14722	2.21486	0.385736	2.9741	0.00293854	0.00537053
CCDC53	520.015	1.14731	2.215	0.0815957	14.0609	6.60621e-45	5.14632e-44
RNF208	624.231	1.14759	2.21543	0.0725925	15.8086	2.71287e-56	2.56856e-55
PLD6	97.3058	1.14761	2.21546	0.180956	6.34189	2.26968e-10	6.79478e-10
TDRD5	17.4522	1.14849	2.21682	0.36667	3.13222	0.00173488	0.00325338
CACNA1G	81.0686	1.14872	2.21717	0.195066	5.88888	3.88815e-09	1.09135e-08
MAPRE2	636.066	1.14885	2.21738	0.0756913	15.1781	4.9364e-52	4.36335e-51
SNAP25	21.1577	1.14927	2.21802	0.345755	3.32395	0.000887524	0.00171958
FAM13B	1793.56	1.15	2.21914	0.0448787	25.6246	8.11255e-145	2.0609e-143
PLXNC1	451.731	1.15029	2.21959	0.0885978	12.9833	1.52127e-38	1.04376e-37
CAMK2N2	148.087	1.15058	2.22003	0.14993	7.6741	1.66578e-14	5.95472e-14
INPP5J	130.883	1.15059	2.22005	0.155095	7.41864	1.18327e-13	4.08651e-13
MAF	84.4242	1.1513	2.22114	0.201783	5.70565	1.15898e-08	3.17163e-08
FOXI3	7.39171	1.15143	2.22134	0.468591	2.45721	0.014002	0.0234758
STARD13	187.496	1.15205	2.2223	0.128969	8.9328	4.15366e-19	1.76707e-18
GPR39	229.582	1.15271	2.22331	0.119754	9.62562	6.23277e-22	2.86397e-21
VAX1	23.9263	1.15295	2.22368	0.333905	3.45293	0.000554525	0.00109888
PARP14	6192.9	1.15363	2.22473	0.0255266	45.1933	0	0
AC090505.5	12.8931	1.15462	2.22626	0.407108	2.83615	0.00456609	0.00815907
RP11-806O11.1	35.3972	1.15521	2.22717	0.283744	4.07133	4.67454e-05	0.00010161
HLA-A	12736.3	1.15526	2.22725	0.0208486	55.412	0	0
KIF3C	784.672	1.15539	2.22745	0.0660789	17.485	1.8625e-68	2.09261e-67
TRIM52-AS1	89.0827	1.1555	2.22762	0.188382	6.13385	8.57797e-10	2.49211e-09
EYS	18.065	1.15779	2.23115	0.362395	3.19483	0.00139914	0.00264841
RNU6-343P	8.74348	1.1579	2.23133	0.451059	2.56708	0.0102559	0.0175487
ADGRG6	3344.84	1.15804	2.23154	0.0357572	32.3861	4.30241e-230	1.92145e-228
DHX58	123.642	1.15821	2.2318	0.16388	7.0674	1.57868e-12	5.20841e-12
NFKB2	840.947	1.15856	2.23234	0.0648827	17.8562	2.58678e-71	3.04452e-70
ANKRD28	3189.77	1.15877	2.23266	0.0333966	34.6972	8.68512e-264	4.60406e-262
VCL	14228.5	1.16016	2.23483	0.0181474	63.93	0	0
RP11-164H5.1	48.8079	1.16047	2.2353	0.429543	2.70164	0.00689989	0.0120594
PCDH18	11.4399	1.16141	2.23675	0.433926	2.67651	0.00743937	0.0129617
DNMT3B	1860.1	1.16153	2.23694	0.0433358	26.8029	2.9855e-158	8.29535e-157
NRGN	85.8105	1.16203	2.23772	0.202751	5.7313	9.96637e-09	2.73809e-08
THAP7-AS1	55.7088	1.16257	2.23857	0.229117	5.07416	3.8922e-07	9.82392e-07
TUBB2B	646.331	1.16308	2.23935	0.0708672	16.4121	1.56733e-60	1.5877e-59
AC005722.4	3.98389	1.1631	2.23937	0.50786	2.29019	0.0220103	0.0357982
BARX1	290.283	1.16396	2.24072	0.109375	10.642	1.90048e-26	9.88706e-26
AC011294.3	218.968	1.1643	2.24124	0.12554	9.27429	1.78806e-20	7.93831e-20
ADAMTS6	27.6964	1.16477	2.24197	0.32255	3.61112	0.000304879	0.000619158
RP11-73K9.2	11.3212	1.16687	2.24524	0.42088	2.77245	0.00556357	0.00982389
FAM92A1	169.115	1.16699	2.24542	0.143815	8.11452	4.87725e-16	1.85503e-15
SQRDL	449.318	1.16739	2.24605	0.0871197	13.3999	6.057e-41	4.35272e-40
RASL12	37.8408	1.16759	2.24636	0.271838	4.29515	1.74574e-05	3.93506e-05
IDSP1	256.717	1.16787	2.2468	0.19724	5.92108	3.19829e-09	9.003e-09
PPIF	1673.18	1.16812	2.24719	0.0463503	25.202	3.80428e-140	9.32525e-139
PARVA	1689.65	1.16843	2.24768	0.0484013	24.1406	9.38003e-129	2.109e-127
ESRRG	8.28162	1.16859	2.24792	0.459697	2.54208	0.0110194	0.0187526
LDLRAD4	4.65143	1.16885	2.24833	0.502889	2.32428	0.0201105	0.0329273
OOEP	75.6187	1.16906	2.24866	0.206951	5.64899	1.6139e-08	4.38222e-08
NUCB2	2371.23	1.16933	2.24907	0.0386606	30.246	5.88393e-201	2.15939e-199
C1orf54	24.0316	1.1694	2.24919	0.33105	3.53241	0.000411794	0.000825825
DOCK10	1355.7	1.1703	2.25058	0.0505787	23.1381	1.91442e-118	3.96275e-117
GUSBP5	22.1062	1.1708	2.25136	0.337369	3.47037	0.000519736	0.00103256
ECI2	295.615	1.17099	2.25167	0.106217	11.0245	2.91046e-28	1.58099e-27
FREM2	122.665	1.17156	2.25256	0.16185	7.23856	4.53476e-13	1.53601e-12
SIRT5	424.749	1.17261	2.25419	0.0894923	13.1029	3.16958e-39	2.19703e-38
AC000089.3	23.6998	1.17576	2.25912	0.331166	3.55037	0.000384697	0.000773785
LRRC6	182.661	1.17606	2.25958	0.135901	8.65377	4.98258e-18	2.04542e-17
CCM2L	10.7808	1.17642	2.26016	0.441191	2.66647	0.00766517	0.0133326
TMCC3	429.418	1.17663	2.26048	0.0880246	13.367	9.42143e-41	6.74817e-40
PSG3	227.481	1.17764	2.26206	0.118546	9.93398	2.96203e-23	1.40974e-22
ALOX5	6.26162	1.17776	2.26225	0.481762	2.4447	0.0144975	0.0242588
ACADL	17.8862	1.1783	2.2631	0.393243	2.99637	0.00273215	0.00501253
CD70	19.6695	1.1801	2.26593	0.352675	3.34615	0.000819431	0.00159396
SYBU	214.683	1.18016	2.26603	0.125034	9.43872	3.77358e-21	1.70041e-20
TSC22D3	1409.5	1.18052	2.26659	0.0535787	22.0334	1.37741e-107	2.53228e-106
SRR	69.3843	1.18086	2.26712	0.209039	5.64901	1.61378e-08	4.38222e-08
HLA-K	64.9027	1.18095	2.26726	0.215285	5.48551	4.12275e-08	1.09528e-07
ACOT4	181.199	1.18145	2.26805	0.135547	8.7162	2.87689e-18	1.18823e-17
[truncated: 1,262 more rows]
