# Supplementary material for: Vulnerability of drug‐resistant EML4‐ALK rearranged lung cancer to transcriptional inhibition
Source: EMBO Mol Med. 2020 Jun 17;12(7):e11099. doi: 10.15252/emmm.201911099 (PMC7338803; doi:10.15252/emmm.201911099)
Supplement: Supplementary file 5 — Dataset EV2 [file EMMM-12-e11099-s005.xlsx]

## Sheet: KEGG_CELL_CYCLE
DATASET EV2
CELL CYCLE RELATED GENES
NAME	PROBE	RANK IN GENE LIST	RANK METRIC SCORE	RUNNING ES	CORE ENRICHMENT
row_0	GADD45G	215	2.02095	-0.0531853	No
row_1	CDKN1C	1039	1.19813	-0.359415	No
row_2	MCM7	1513	-1.007	-0.530414	No
row_3	CHEK2	1661	-1.07826	-0.571543	No
row_4	CDKN2D	1725	-1.11907	-0.578856	Yes
row_5	CCND3	1759	-1.14303	-0.573944	Yes
row_6	RBL1	1767	-1.14735	-0.558696	Yes
row_7	DBF4	1778	-1.15539	-0.544507	Yes
row_8	PRKDC	1794	-1.16817	-0.532091	Yes
row_9	TTK	1802	-1.17383	-0.516427	Yes
row_10	CCNB2	1809	-1.17845	-0.500296	Yes
row_11	CHEK1	1870	-1.2362	-0.504585	Yes
row_12	SMC1A	1892	-1.25893	-0.493114	Yes
row_13	MCM2	1967	-1.32252	-0.501577	Yes
row_14	MCM5	2060	-1.40972	-0.51578	Yes
row_15	CDK2	2076	-1.43209	-0.499222	Yes
row_16	E2F2	2089	-1.44334	-0.481301	Yes
row_17	CDC20	2098	-1.45591	-0.461604	Yes
row_18	ORC6	2135	-1.4883	-0.452456	Yes
row_19	CDC7	2150	-1.50786	-0.434313	Yes
row_20	SFN	2155	-1.50947	-0.412195	Yes
row_21	CDK1	2157	-1.50991	-0.388885	Yes
row_22	CCNE1	2159	-1.51161	-0.365549	Yes
row_23	BUB1B	2197	-1.55726	-0.355714	Yes
row_24	CCND1	2201	-1.56391	-0.332346	Yes
row_25	BUB1	2209	-1.57845	-0.31033	Yes
row_26	PTTG1	2226	-1.60299	-0.291483	Yes
row_27	CCNB1	2227	-1.60363	-0.266307	Yes
row_28	CCNA2	2231	-1.61514	-0.242135	Yes
row_29	CDC25A	2241	-1.62817	-0.220128	Yes
row_30	MCM3	2250	-1.64008	-0.197539	Yes
row_31	E2F1	2262	-1.66453	-0.175751	Yes
row_32	PLK1	2284	-1.69251	-0.157474	Yes
row_33	MCM6	2291	-1.71046	-0.13299	Yes
row_34	ESPL1	2292	-1.71436	-0.106076	Yes
row_35	MAD2L1	2354	-1.81106	-0.101735	Yes
row_36	CCNE2	2356	-1.81504	-0.0736343	Yes
row_37	PKMYT1	2359	-1.81952	-0.0458587	Yes
row_38	CDC45	2403	-1.92783	-0.0325755	Yes
row_39	ORC1	2418	-1.98199	-0.00698862	Yes
row_40	MCM4	2427	-2.02035	0.0215702	Yes
row_41	CDC6	2479	-2.27376	0.0371249	Yes
